# Supplementary material for: Chromosome-level genome and multi-omics analyses provide insights into the geo-herbalism properties of Alpinia oxyphylla
Source: Front Plant Sci. 2023 Jun 8;14:1161257. doi: 10.3389/fpls.2023.1161257 (PMC10285302; doi:10.3389/fpls.2023.1161257)
Supplement: Supplementary file 1 [file DataSheet_1.xlsx]

## Sheet: Sheet1
Supplementary Data 1. The geographical location of A.oxyphylla from different cultivation areas.
No.	Regions	Province	Longitude and latitude	Latitude	Sample number
1	Danzhou (DZ)	Hainan	19.514156N	109.499645E	9
2	Dongfang (DF)	Hainan	18.950018N	108.987814E	9
3	Baisha (BS)	Hainan	19.186788N	109.272501E	9
4	Qiongzhong (QZ)	Hainan	19.269434N	109.782670E	9
5	Wuzhishan (WZS)	Hainan	18.780758N	109.497299E	9
6	Baoting (BT)	Hainan	18.731750N	109.750217E	9
7	Wanning (WN)	Hainan	18.626237N	110.175158E	9
8	Haikou (HK)	Hainan	19.985297N	110.322008E	6
9	Fangchenggang (FCG)	Guangxi	21.631136N	107.579481E	9
10	Nanning (NN)	Guangxi	22.932536N	108.558002E	9
11	Rongxian (RX)	Guangxi	22.795297N	110.742712E	9
12	Xinyi (XY)	Guangdong	21.908429N	110.851557E	9
13	Gaozhou (GZ)	Guangdong	21.957585N	111.099132E	9
14	Yangchun (YC)	Guangdong	22.101759N	111.35478E	9
15	Xishaungbanna (XSBN)	Yunnan	21.924375N	101.257348E	9
16	Zhangpu (ZP)	Fujian	24.233126N	117.530097E	9
17	Fuzhou (FZ)	Fujian	26.07954N	119.1779306E	9

## Sheet: Sheet2
Supplementary Data 2. metabolisms KEGG annotation
ID	Name	Kegg_ID	Kegg_name	Formula	Kegg_map
Com_6699_pos	Irilone	cpd:C10467	Irilone	C16H10O6
Com_4922_pos	4'-Hydroxy-3'-prenylacetophenone	cpd:C10702	4'-Hydroxy-3'-prenylacetophenone	C13H16O2
Com_11812_pos	Anhydrotetracycline	cpd:C02811	Anhydrotetracycline	C22H22N2O7
Com_10746_pos	phellopterin	cpd:C17047	Phellopterin	C17H16O5
Com_17578_pos	Narbonolide	cpd:C11997	Narbonolide	C20H32O5
Com_8802_pos	DIHYDROSAMIDIN	cpd:C09260	Dihydrosamidin	C21H24O7
Com_14649_pos	obacunone	cpd:C08775	Obacunone	C26H30O7
Com_13403_pos	5,5'-Dehydrodivanillate	cpd:C18347	5,5'-Dehydrodivanillate	C16H14O8
Com_8021_pos	Stizolobic acid	cpd:C06047	Stizolobate; Stizolobic acid	C9H9NO6	map00350 Tyrosine metabolism
Com_4543_pos	Rhoifolin	cpd:C12627	Apigenin 7-O-neohesperidoside; Rhoifolin; Rhoifoloside	C27H30O14	map00944 Flavone and flavonol biosynthesis
Com_16713_pos	4-Nitrosobiphenyl	cpd:C20316	4-Nitrosobiphenyl	C12H9NO
Com_9373_pos	fentin	cpd:C18729	Fentin hydroxide; Fentin	C18H16OSn
Com_1454_pos	Leu-Leu-Tyr	cpd:C11331	Leu-leu-tyr; LLY	C21H33N3O5
Com_6158_pos	Elaeokanine C	cpd:C10592	Elaeokanine C	C12H21NO2
Com_1747_pos	Androstenedione	cpd:C00280	Androstenedione; Androst-4-ene-3,17-dione; 4-Androstene-3,17-dione	C19H26O2	map01100 Metabolic pathways
Com_4674_pos	Valproic acid	cpd:C07185	Valproic acid	C8H16O2
Com_5815_pos	trehalose 6-phosphate	cpd:C00689	alpha,alpha'-Trehalose 6-phosphate; Trehalose 6-phosphate	C12H23O14P	map00500 Starch and sucrose metabolism;map01100 Metabolic pathways
Com_9774_pos	Glycochenodeoxycholic acid	cpd:C05466	Glycochenodeoxycholate; Glycochenodeoxycholic acid; Chenodeoxyglycocholate	C26H43NO5
Com_4162_pos	ML-236C	cpd:C14043	ML-236C	C18H26O3
Com_15143_pos	Dehydrofalcarinol	cpd:C17716	Dehydrofalcarinol	C17H22O
Com_15641_pos	Chlorohyssopifolin A	cpd:C09359	Chlorohyssopifolin A	C19H24Cl2O7
Com_5681_pos	MC-207,110	cpd:C11602	MC-207,110	C25H30N6O2
Com_11013_pos	OA-6129 B2	cpd:C17374	OA-6129 B2	C20H31N3O8S	map00332 Carbapenem biosynthesis
Com_6854_pos	Gartanin	cpd:C10063	Gartanin; 1,3,5,8-Tetrahydroxy-2,4-diprenylxanthone	C23H24O6
Com_5335_pos	AMPA	cpd:C11033	1-Aminomethylphosphonic acid; Aminomethylphosphonate; AMPA	CH6NO3P
Com_5190_pos	9-Oxononanoic acid	cpd:C16322	9-Oxononanoic acid	C9H16O3	map00592 alpha-Linolenic acid metabolism;map01110 Biosynthesis of secondary metabolites
Com_7346_pos	Thymine	cpd:C00178	Thymine; 5-Methyluracil	C5H6N2O2	map00240 Pyrimidine metabolism;map01100 Metabolic pathways
Com_10200_pos	N-Nitrosoproline	cpd:C19485	N-Nitrosoproline; 1-Nitroso-L-proline	C5H8N2O3
Com_3558_pos	5'-O-beta-D-Glucosylpyridoxine	cpd:C03996	5'-O-beta-D-Glucosylpyridoxine	C14H21NO8
Com_10378_pos	Gypsogenin	cpd:C08950	Gypsogenin	C30H46O4
Com_11321_pos	3-Methyloxindole	cpd:C02366	3-Methyloxindole; 1,3-Dihydro-3-methyl-2H-indol-2-one	C9H9NO
Com_196_pos	Muscimol	cpd:C08311	Muscimol	C4H6N2O2
Com_6252_pos	Lotaustralin	cpd:C08334	Lotaustralin	C11H19NO6	map00460 Cyanoamino acid metabolism;map01110 Biosynthesis of secondary metabolites
Com_19487_pos	1,2,3,4-Tetrahydro-4-oxo-1-naphthoic acid	cpd:C15102	1,2,3,4-Tetrahydro-4-oxo-1-naphthoic acid	C11H10O3
Com_7582_pos	LASIOCARPINE	cpd:C10341	Lasiocarpine; 7-Angelyl-9-lasiocarpylheliotridine	C21H33NO7
Com_5348_pos	liothyronine	cpd:C02465	Triiodothyronine; 3,3',5-Triiodo-L-thyronine; L-3,5,3'-Triiodothyronine; 3,5,3'-Triiodothyronine; Liothyronine; 3,5,3'-Triiodo-L-thyronine; T3	C15H12I3NO4	map00350 Tyrosine metabolism;map01100 Metabolic pathways
Com_1448_pos	Boschnaloside	cpd:C11652	8-Epiiridotrial glucoside; Boschnaloside	C16H24O8
Com_8780_pos	Cystothiazole A	cpd:C15712	Melithiazole E; Cystothiazole A	C20H26N2O4S2
Com_1644_pos	piperonal	cpd:C10812	Piperonal	C8H6O3
Com_1619_pos	Isophorone	cpd:C14743	Isophorone; 1,1,3-Trimethyl-3-cyclohexene-5-one	C9H14O
Com_3131_pos	Guaiacol	cpd:C15572	Guaiacol	C7H8O2
Com_1633_pos	2,5-Bis(hydroxymethyl)furan	cpd:C20443	5-Hydroxymethylfurfuryl alcohol; 2,5-Bis(hydroxymethyl)furan	C6H8O3
Com_18201_pos	Amaroswerin	cpd:C17519	Amaroswerin	C29H30O14
Com_14960_pos	Levodopa	cpd:C00355	3,4-Dihydroxy-L-phenylalanine; L-Dopa; 3-Hydroxy-L-tyrosine; L-beta-(3,4-Dihydroxyphenyl)alanine; Levodopa; Dihydroxy-L-phenylalanine	C9H11NO4	map00350 Tyrosine metabolism;map00950 Isoquinoline alkaloid biosynthesis;map00965 Betalain biosynthesis;map01100 Metabolic pathways;map01110 Biosynthesis of secondary metabolites
Com_8415_pos	1,6-Pyrenediol	cpd:C18263	1,6-Dihydroxypyrene; 1,6-Pyrenediol	C16H10O2
Com_18185_pos	Cerbertin	cpd:C08857	Cerbertin	C32H44O11
Com_13772_pos	Norfloxacin	cpd:C06687	Norfloxacin	C16H18FN3O3	map02010 ABC transporters
Com_3291_pos	Stachydrine	cpd:C10172	Stachydrine; Proline betaine; L-Proline betaine	C7H13NO2
Com_10411_pos	Mannopine	cpd:C16692	Mannopine	C11H22N2O8	map02010 ABC transporters
Com_14913_pos	Arbutin 6-phosphate	cpd:C06187	Arbutin 6-phosphate; Arbutin-6P	C12H17O10P	map00010 Glycolysis / Gluconeogenesis
Com_4089_pos	Acetoxolone	cpd:C17734	Acetoxolone; Acetylglycyrrhetinic acid	C32H48O5
Com_2469_pos	Quassin	cpd:C17013	Nigakilactone B; Simalikalactone A; Quassin	C22H32O6
Com_4514_pos	Edaravone	cpd:C13008	Edaravone	C10H10N2O
Com_5074_pos	Cianidanol	cpd:C06562	(+)-Catechin; D-Catechin; Cyanidanol; (2R-trans)-2-(3,4-Dihydroxyphenyl)-3,4-dihydro-2H-1-benzopyran-3,5,7-triol; (2R,3S)-Catechin; (2R,3S)-(+)-Catechin; Cianidanol	C15H14O6	map00941 Flavonoid biosynthesis;map01110 Biosynthesis of secondary metabolites
Com_17943_pos	pentobarbital	cpd:C07422	Pentobarbital; 5-Ethyl-5-(1-methylbutyl)-2,4,6(1H,3H,5H)-pyrimidinetrione	C11H18N2O3
Com_9121_pos	Manoalide	cpd:C17156	Manoalide	C25H36O5
Com_6782_pos	imicyafos	cpd:C18469	Imicyafos	C11H21N4O2PS
Com_20050_pos	2,4-Diphenyl-1-butene	cpd:C14562	2,4-Diphenyl-1-butene	C16H16
Com_10288_pos	Guanosine	cpd:C00387	Guanosine	C10H13N5O5	map00230 Purine metabolism;map01100 Metabolic pathways
Com_2770_pos	5-O-Methylvisamminol	cpd:C09016	5-O-Methylvisamminol	C16H18O5
Com_9490_pos	Phloridzin	cpd:C01604	Phlorizin; Phlorhizin; Phloridzin	C21H24O10
Com_3721_pos	valeramide	cpd:C01842	Pentanamide; Valeramide	C5H11NO
Com_6881_pos	Cicutoxin	cpd:C08402	Cicutoxin	C17H22O2
Com_4886_pos	(8E,10E,12S)-8,10-Heptadecadiene-4,6-diyne-1,12-diol	cpd:C19993	Virol A; (8E,10E,12S)-8,10-Heptadecadiene-4,6-diyne-1,12-diol	C17H24O2
Com_5154_pos	Methyl acetyl ricinoleate	cpd:C12280	Methyl acetyl ricinoleate	C21H38O4
Com_1064_pos	Fabianine	cpd:C09949	Fabianine	C14H21NO
Com_846_pos	L-Histidine	cpd:C00135	L-Histidine; (S)-alpha-Amino-1H-imidazole-4-propionic acid	C6H9N3O2	map00340 Histidine metabolism;map00410 beta-Alanine metabolism;map00970 Aminoacyl-tRNA biosynthesis;map01100 Metabolic pathways;map01110 Biosynthesis of secondary metabolites;map01230 Biosynthesis of amino acids;map02010 ABC transporters
Com_6982_pos	cinmethylin	cpd:C10903	Cinmethylin	C18H26O2
Com_8875_pos	Tricrozarin A	cpd:C10406	Tricrozarin A	C13H10O8
Com_3238_pos	doxercalciferol	cpd:C08211	Doxercalciferol; 1alpha-Hydroxyergocalciferol	C28H44O2
Com_10738_pos	17-Propyl-5alpha-androst-2-en-17beta-ol	cpd:C14933	17-Propyl-5alpha-androst-2-en-17beta-ol	C22H36O
Com_3167_pos	Nicotinamide	cpd:C00153	Nicotinamide; Nicotinic acid amide; Niacinamide; Vitamin PP	C6H6N2O	map00760 Nicotinate and nicotinamide metabolism;map01100 Metabolic pathways
Com_2124_pos	Oseltamivir	cpd:C08092	Oseltamivir	C16H28N2O4
Com_8562_pos	3-Dimethylallyl-4-hydroxymandelic acid	cpd:C12457	3-Dimethylallyl-4-hydroxymandelic acid; 3-Dimethylallyl-4-hydroxymandelate	C13H16O4
Com_5335_pos	AMPA	cpd:C13672	AMPA; alpha-Amino-3-hydroxy-5-methyl-4-isoxazolepropionic acid	C7H10N2O4
Com_15007_pos	2-Naphthalenesulfonic acid	cpd:C16202	2-Naphthalenesulfonic acid; Naphthalene-2-sulfonate	C10H8O3S
Com_9816_pos	Autumnolide	cpd:C09346	Autumnolide	C15H20O5
Com_1819_pos	Furfural	cpd:C14279	Furfural; 2-Furaldehyde	C5H4O2
Com_487_pos	Polygodial	cpd:C09712	Polygodial	C15H22O2
Com_8582_pos	Hippuric acid	cpd:C01586	Hippurate; Hippuric acid; N-Benzoylglycine; Benzoylaminoacetic acid	C9H9NO3	map00360 Phenylalanine metabolism
Com_6882_pos	Abacavir	cpd:C07624	Abacavir	C14H18N6O
Com_14922_pos	Dipivefrin	cpd:C06963	Dipivefrin; Dipivefrine	C19H29NO5
Com_11924_pos	N-Acetyl-L-histidine	cpd:C02997	N-Acetyl-L-histidine	C8H11N3O3
Com_17573_pos	Asperuloside tetraacetate	cpd:C11655	Asperuloside tetraacetate	C26H30O15
Com_16791_pos	Decoside	cpd:C08860	Decoside; Decogenin 3-O-alpha-L-oleandroside	C30H42O9
Com_4772_pos	Buprenorphine	cpd:C08007	Buprenorphine	C29H41NO4
Com_10043_pos	fluprednisolone	cpd:C14618	6alpha-Fluoroprednisolone; Fluprednisolone; 6alpha-Fluoro-11beta,17alpha,21-trihydroxypregna-1,4-diene-3,20-dione	C21H27FO5
Com_10722_pos	Decylubiquinone	cpd:C15494	Decylubiquinone; 6-Decylubiquinone; 2,3-Dimethoxy-5-methyl-6-decyl-1,4-benzoquinone	C19H30O4
Com_5792_pos	Itaconic acid	cpd:C00490	Itaconate; Itaconic acid; Methylenesuccinic acid	C5H6O4	map00660 C5-Branched dibasic acid metabolism
Com_2841_pos	Prednisolone tebutate	cpd:C08182	Prednisolone tebutate; Prednisolone butyl acetete	C27H38O6
Com_17575_pos	Gossypol	cpd:C07667	Gossypol	C30H30O8	map00909 Sesquiterpenoid and triterpenoid biosynthesis;map01110 Biosynthesis of secondary metabolites
Com_1784_pos	Calystegin B2	cpd:C10851	Calystegin B2; Calystegine B2	C7H13NO4
Com_3065_pos	Cyclohexanone	cpd:C00414	Cyclohexanone	C6H10O
Com_6354_pos	Propiolic acid	cpd:C00804	Propynoate; Propiolic acid; Acetylenecarboxylic acid; Acetylenemonocarboxylate	C3H2O2	map00410 beta-Alanine metabolism;map00640 Propanoate metabolism
Com_7111_pos	Carfentrazone	cpd:C11493	Carfentrazone	C13H10Cl2F3N3O3
Com_19160_pos	Difluprednate	cpd:C12695	Difluprednate	C27H34F2O7
Com_4161_pos	Heptanal	cpd:C14390	Heptanal; n-Heptaldehyde	C7H14O
Com_7353_pos	6-Hydroxy-4',5,7-trimethoxyflavone	cpd:C14985	6-Hydroxy-2-(4-methoxyphenyl)-5,7-dimethoxy-4H-1-benzopyran-4-one; 6-Hydroxy-4',5,7-trimethoxyflavone	C18H16O6
Com_13828_pos	Carlinoside	cpd:C10026	Carlinoside	C26H28O15
Com_6744_pos	anacardic acid	cpd:C10759	6-Pentadecylsalicylic acid; Anacardic acid	C22H36O3
Com_7835_pos	shogaol	cpd:C10494	[6]-Shogaol; Shogaol	C17H24O3
Com_4100_pos	D-Thevetose	cpd:C16287	D-Thevetose	C7H14O5
Com_12613_pos	Icacine	cpd:C08690	Icacine	C22H31NO6
Com_7942_pos	Croconazole	cpd:C11096	Croconazole	C18H15ClN2O
Com_8640_pos	3-Methylbutanoic acid	cpd:C08262	3-Methylbutanoic acid; Isovaleric acid; Isovalerate	C5H10O2	map01110 Biosynthesis of secondary metabolites
Com_13761_pos	Phosacetim	cpd:C19140	Phosacetim	C14H13Cl2N2O2PS
Com_9262_pos	mugineic acid	cpd:C15500	Mugineic acid	C12H20N2O8
Com_9068_pos	dehydroeburicoic acid	cpd:C16950	Dehydroeburicoic acid; Dehydrotrametenolic acid	C31H48O3
Com_2213_pos	4-O-Methylphloracetophenone	cpd:C10680	2',6'-Dihydroxy-4'-methoxyacetophenone; 4-O-Methylphloracetophenone	C9H10O4
Com_16660_pos	Isoliquiritigenin	cpd:C08650	Isoliquiritigenin	C15H12O4	map00941 Flavonoid biosynthesis;map01110 Biosynthesis of secondary metabolites
Com_18038_pos	Loganin pentaacetate	cpd:C11663	Loganin pentaacetate	C27H36O15
Com_154_pos	Trigonelline	cpd:C01004	N-Methylnicotinate; Trigonelline; Trigenelline; 1-Methylpyridinio-3-carboxylate; Betaine nicotinate; Caffearin; Gynesine	C7H7NO2	map00760 Nicotinate and nicotinamide metabolism
Com_5307_pos	Cinncassiol A	cpd:C17645	Cinncassiol A	C20H30O7
Com_9887_pos	Hyperforin	cpd:C07608	Hyperforin	C35H52O4
Com_4237_pos	Thymol	cpd:C09908	Thymol	C10H14O
Com_18473_pos	Glycoperine	cpd:C10686	Glycoperine	C19H21NO8
Com_5069_pos	glycerin	cpd:C00116	Glycerol; Glycerin; 1,2,3-Trihydroxypropane; 1,2,3-Propanetriol	C3H8O3	map00040 Pentose and glucuronate interconversions;map00052 Galactose metabolism;map00561 Glycerolipid metabolism;map01100 Metabolic pathways;map02010 ABC transporters
Com_16037_pos	Gliotoxin	cpd:C10595	Gliotoxin	C13H14N2O4S2
Com_291_pos	Melagatran	cpd:C21551	Melagatran	C22H31N5O4
Com_3075_pos	6-Deoxyerythronolide B	cpd:C03240	6-Deoxyerythronolide B	C21H38O6
Com_5288_pos	Isatin	cpd:C11129	Isatin; 1H-Indole-2,3-dione	C8H5NO2
Com_8744_pos	cyclo-Dopa 5-O-glucoside	cpd:C17751	cyclo-Dopa 5-O-glucoside	C15H19NO9	map00965 Betalain biosynthesis
Com_20521_pos	Deazaflavin	cpd:C01800	Deazaflavin; 5-Deazaflavin	C11H7N3O2
Com_435_pos	Norethindrone	cpd:C05028	Norethindrone; 19-Norethisterone; 19-Nor-17alpha-ethynyl-17beta-hydroxy-4-androsten-3-one	C20H26O2
Com_19395_pos	Deoxyadenosine monophosphate	cpd:C00360	dAMP; 2'-Deoxyadenosine 5'-phosphate; 2'-Deoxyadenosine 5'-monophosphate; Deoxyadenylic acid; Deoxyadenosine monophosphate	C10H14N5O6P	map00230 Purine metabolism;map01100 Metabolic pathways
Com_1322_pos	Skatole	cpd:C08313	Skatole; 3-Methylindole	C9H9N
Com_6597_pos	8-Hydroxyalanylclavam	cpd:C17359	8-Hydroxyalanylclavam	C8H12N2O5
Com_3834_pos	encecalin	cpd:C09005	Encecalin; 1-(7-Methoxy-2,2-dimethyl-2H-1-benzopyran-6-yl)ethanone	C14H16O3
Com_18286_pos	nifuradene	cpd:C19272	Nifuradene; 1-[(5-Nitrofurfurylidene)amino]-2-imidazolidinone	C8H8N4O4
Com_2328_pos	spongothymidine	cpd:C16744	Spongothymidine	C10H14N2O6
Com_8220_pos	Hydroxyvernolide	cpd:C09477	Hydroxyvernolide	C19H22O8
Com_3345_pos	Enoxacin	cpd:C06979	Enoxacin	C15H17FN4O3
Com_4841_pos	hydroxyversicolorone	cpd:C20503	1'-Hydroxyversicolorone; Hydroxyversicolorone	C20H16O8
Com_1546_pos	Butoctamide semisuccinate	cpd:C12946	Butoctamide hydrogen succinate; Butoctamide semisuccinate	C16H29NO5
Com_11738_pos	Adrenosterone	cpd:C05285	Adrenosterone	C19H24O3
Com_5452_pos	Geniposide pentaacetate	cpd:C11639	Geniposide pentaacetate; Pentaacetyl geniposide	C27H34O15
Com_10970_pos	Prostaglandin D2	cpd:C00696	Prostaglandin D2; (5Z,13E)-(15S)-9alpha,15-Dihydroxy-11-oxoprosta-5,13-dienoate; (5Z,13E,15S)-9alpha,15-Dihydroxy-11-oxoprosta-5,13-dienoate; PGD2	C20H32O5	map00590 Arachidonic acid metabolism;map01100 Metabolic pathways
Com_6787_pos	Quercitrin	cpd:C01750	Quercitrin; Quercetin 3-L-rhamnoside; Quercetin 3-O-alpha-L-rhamnopyranoside	C21H20O11	map00944 Flavone and flavonol biosynthesis
Com_10291_pos	Nomilin	cpd:C08773	Nomilin	C28H34O9
Com_12728_pos	Losartan	cpd:C07072	Losartan	C22H23ClN6O
Com_7071_pos	muramic acid	cpd:C06470	Muramic acid; 3-O-alpha-Carboxyethyl-D-glucosamine; 2-Amino-3-O-[(R)-1-carboxyethyl]-2-deoxy-D-glucopyranose	C9H17NO7
Com_7830_pos	lavoltidine	cpd:C11805	Loxtidine; Lavoltidine	C19H29N5O2
Com_11030_pos	farnesyl triphosphate	cpd:C03115	Farnesyl triphosphate	C15H29O10P3
Com_6947_pos	L-Dopa	cpd:C00355	3,4-Dihydroxy-L-phenylalanine; L-Dopa; 3-Hydroxy-L-tyrosine; L-beta-(3,4-Dihydroxyphenyl)alanine; Levodopa; Dihydroxy-L-phenylalanine	C9H11NO4	map00350 Tyrosine metabolism;map00950 Isoquinoline alkaloid biosynthesis;map00965 Betalain biosynthesis;map01100 Metabolic pathways;map01110 Biosynthesis of secondary metabolites
Com_12294_pos	N4-(beta-N-Acetyl-D-glucosaminyl)-L-asparagine	cpd:C04540	N4-(Acetyl-beta-D-glucosaminyl)asparagine; N4-(beta-N-Acetyl-D-glucosaminyl)-L-asparagine; 1-beta-Aspartyl-N-acetyl-D-glucosaminylamine	C12H21N3O8
Com_3035_pos	Patrinoside	cpd:C11640	Patrinoside	C21H34O11
Com_7665_pos	Doxycycline	cpd:C06973	Doxycycline	C22H24N2O8
Com_3922_pos	Glu-Glu	cpd:C01425	Glutamyl-glutamic acid; L-alpha-Glutamyl-L-glutamic acid; Glu-Glu	C10H16N2O7
Com_3131_pos	Guaiacol	cpd:C01502	o-Methoxyphenol; Guaiacol; Catechol mono methyl ether; 2-Methoxyphenol	C7H8O2
Com_18747_pos	Cefuroxime	cpd:C06894	Cefuroxime	C16H16N4O8S
Com_8227_pos	Tephrosin	cpd:C10535	Tephrosin	C23H22O7
Com_6385_pos	Cassaidine	cpd:C08669	Cassaidine	C24H41NO4
Com_14613_pos	Paucin	cpd:C09525	Paucin	C23H32O10
Com_10492_pos	Stearidonic acid	cpd:C16300	Stearidonic acid; 6,9,12,15-Octadecatetraenoic acid; (6Z,9Z,12Z,15Z)-Octadecatetraenoic acid	C18H28O2	map00592 alpha-Linolenic acid metabolism;map01110 Biosynthesis of secondary metabolites
Com_2803_pos	Kynurenine	cpd:C01718	Kynurenine; 3-Anthraniloylalanine	C10H12N2O3
Com_4139_pos	Deidaclin	cpd:C08329	Deidaclin; NSC 370273	C12H17NO6
Com_15514_pos	Eriocarpin	cpd:C08865	Eriocarpin	C29H38O11
Com_14626_pos	4-Ethyl-7-hydroxy-3-(p-methoxyphenyl)coumarin	cpd:C14720	4-Ethyl-7-hydroxy-3-(p-methoxyphenyl)coumarin	C18H16O4
Com_6950_pos	8-(1,1-Dimethylallyl)-3-methylgalangin	cpd:C11579	8-(1,1-Dimethylallyl)-3-methylgalangin; 8-(1,1-DMA)-3-methylgalangin	C21H20O5
Com_19000_pos	UDP-2,4-diacetamido-2,4,6-trideoxy-beta-L-altrose	cpd:C19971	UDP-2,4-bis(acetamido)-2,4,6-trideoxy-beta-L-altropyranose; UDP-2,4-diacetamido-2,4,6-trideoxy-beta-L-altrose	C19H30N4O16P2	map00520 Amino sugar and nucleotide sugar metabolism
Com_1617_pos	L-Theanine	cpd:C01047	N5-Ethyl-L-glutamine; L-Theanine	C7H14N2O3
Com_10986_pos	R-L3	cpd:C13824	R-L3	C25H20FN3O
Com_5627_pos	Lankacidin C	cpd:C15758	Lankacidin C	C25H33NO7
Com_19688_pos	Prednimustine	cpd:C19512	Prednimustine	C35H45Cl2NO6
Com_7156_pos	Adifoline	cpd:C09020	Adifoline	C22H20N2O7
Com_2769_pos	Gambiriin C	cpd:C10228	Gambiriin C; Epiafzelechin-(4beta->8)-catechin	C30H26O11
Com_7564_pos	5-Hydroxy-N-formylkynurenine	cpd:C05648	5-Hydroxy-N-formylkynurenine; 5-Hydroxy-N-formyl-L-kynurenine	C11H12N2O5	map00380 Tryptophan metabolism
Com_20382_pos	Xanthoaphin	cpd:C01863	Xanthoaphin; Xanthoaphin fb	C30H26O10
Com_10149_pos	Fusarin C	cpd:C19243	Fusarin C	C23H29NO7
Com_8127_pos	Diphenolic acid	cpd:C14294	Diphenolic acid; 4,4-Bis(4-hydroxyphenyl)pentanoic acid	C17H18O4
Com_11273_pos	Chlorphenesin carbamate	cpd:C07930	Chlorphenesin carbamate	C10H12ClNO4
Com_2296_pos	Hydroquinone	cpd:C15603	Hydroquinone; p-Hydroquinone; Quinol; Reduced quinone	-
Com_329_pos	Alfaxalone	cpd:C13803	Alphaxalone; Alfaxalone	C21H32O3
Com_2860_pos	Isofraxidin	cpd:C17480	Isofraxidin; 7-Hydroxy-6,8-dimethoxy-2H-1-benzopyran-2-one	C11H10O5
Com_17426_pos	Medicarpin 3-O-glucoside-6'-malonate	cpd:C16224	Medicarpin 3-O-glucoside-6'-malonate	C25H26O12	map00943 Isoflavonoid biosynthesis
Com_8899_pos	N-Propanoylimidazole	cpd:C03007	1-(1-Oxopropyl)-1H-imidazole; N-Propanoylimidazole; N-Propionylimidazole	C6H8N2O
Com_14734_pos	Docetaxel	cpd:C11231	Docetaxel anhydrous; Docetaxel	C43H53NO14
Com_18323_pos	Haemocorin	cpd:C09932	Haemocorin	C32H34O14
Com_11083_pos	Cucumopine	cpd:C08475	Cucumopine	C11H13N3O6
Com_7355_pos	Traumatin	cpd:C16309	Traumatin; (10E)-12-Oxododecenoic acid	C12H20O3	map00592 alpha-Linolenic acid metabolism;map01110 Biosynthesis of secondary metabolites
Com_3915_pos	Paraldehyde	cpd:C07834	Paraldehyde	C6H12O3
Com_11697_pos	13-Dihydrocarminomycin	cpd:C12431	13-Dihydrocarminomycin	C26H29NO10
Com_8924_pos	Ginkgoic acid	cpd:C10794	Ginkgoic acid; Ginkgolic acid	C22H34O3
Com_15471_pos	6-Oxochelerythrine	cpd:C12225	6-Oxochelerythrine; Oxychelerythrine; 1,2-Dimethoxy-12-methyl-(1,3)benzodioxolo(5,6-c)phenanthridin-13(12H)-one	C21H17NO5
Com_18117_pos	N-Acetyl-L-aspartic acid	cpd:C01042	N-Acetyl-L-aspartate; N-Acetyl-L-aspartic acid	C6H9NO5	map00250 Alanine, aspartate and glutamate metabolism;map01100 Metabolic pathways
Com_7000_pos	Pentoxifylline	cpd:C07424	Pentoxifylline	C13H18N4O3
Com_4195_pos	Riluzole	cpd:C07937	Riluzole	C8H5F3N2OS
Com_1256_pos	Levallorphan	cpd:C07069	Levallorphan	C19H25NO
Com_10207_pos	Valeroidine	cpd:C10869	Valeroidine	C13H23NO3
Com_11723_pos	Pseudopelletierine	cpd:C10865	Pseudopelletierine	C9H15NO	map00960 Tropane, piperidine and pyridine alkaloid biosynthesis;map01110 Biosynthesis of secondary metabolites
Com_6735_pos	Lovastatin	cpd:C07074	Lovastatin	C24H36O5
Com_9539_pos	Anatalline	cpd:C12454	Anatalline	C15H17N3	map00960 Tropane, piperidine and pyridine alkaloid biosynthesis
Com_4888_pos	glycyrrhetaldehyde	cpd:C20511	Glycyrrhetaldehyde	C30H46O3
Com_14775_pos	puerarin xyloside	cpd:C17057	Puerarin xyloside	C26H28O13
Com_13308_pos	2-Aminoadenosine	cpd:C00939	2-Aminoadenosine	C10H14N6O4
Com_3246_pos	Tectorigenin	cpd:C10534	Tectorigenin	C16H12O6
Com_5052_pos	valtrate	cpd:C09801	Valtratum; Valtrate	C22H30O8
Com_16696_pos	Piperaduncin B	cpd:C09829	Piperaduncin B	C29H30O8
Com_9942_pos	Aquayamycin	cpd:C12412	Aquayamycin	C25H26O10
Com_2130_pos	sobetirome	cpd:C15618	Sobetirome; GC-1	C20H24O4
Com_20051_pos	124-1	cpd:C12409	124-1	C37H44O14
Com_5890_pos	Ethisterone	cpd:C14487	Ethisterone; 17alpha-Ethinyl testosterone; Progestolets; 17alpha-Ethynyl-17beta-hydroxyandrost-4-en-3-one	C21H28O2
Com_10131_pos	D-Erythrose 4-phosphate	cpd:C00279	D-Erythrose 4-phosphate	C4H9O7P	map00030 Pentose phosphate pathway;map00400 Phenylalanine, tyrosine and tryptophan biosynthesis;map00710 Carbon fixation in photosynthetic organisms;map00750 Vitamin B6 metabolism;map01100 Metabolic pathways;map01110 Biosynthesis of secondary metabolites;map01200 Carbon metabolism;map01230 Biosynthesis of amino acids
Com_16763_pos	Indicaxanthin	cpd:C08549	Indicaxanthin	C14H16N2O6
Com_1706_pos	napelline	cpd:C08700	Napelline	C22H33NO3
Com_6888_pos	Biocytin	cpd:C05552	Biocytin; N6-D-Biotinyl-L-lysine; epsilon-N-Biotinyl-L-lysine	C16H28N4O4S	map00780 Biotin metabolism;map01100 Metabolic pathways
Com_606_pos	p-Cresol	cpd:C01468	4-Cresol; p-Cresol; 4-Hydroxytoluene; 4-Methylphenol	C7H8O	map01100 Metabolic pathways
Com_7613_pos	Licoricone	cpd:C17765	Licoricone	C22H22O6
Com_4071_pos	Saponarin	cpd:C08064	Saponarin; Isovitexin-7-O-beta-D-glucopyranoside	C27H30O15
Com_13995_pos	Bryotoxin A	cpd:C08853	Bryotoxin A	C32H42O12
Com_763_pos	Tetralin	cpd:C14114	Tetralin; 1,2,3,4-Tetrahydronaphthalene	C10H12
Com_11169_pos	3-Methyl-19-nor-17alpha-pregna-1,3,5(10)-trien-17-ol	cpd:C15117	3-Methyl-19-nor-17alpha-pregna-1,3,5(10)-trien-17-ol	C21H30O
Com_13642_pos	Metacycline	cpd:C07654	Methacycline; Metacycline	C22H22N2O8
Com_11284_pos	1-Dehydro-[6]-gingerdione	cpd:C17746	1-Dehydro-[6]-gingerdione	C17H22O4	map00945 Stilbenoid, diarylheptanoid and gingerol biosynthesis;map01110 Biosynthesis of secondary metabolites
Com_182_pos	Andrographolide	cpd:C20214	Andrographolide	C20H30O5
Com_2628_pos	Nicotinic acid	cpd:C00253	Nicotinate; Nicotinic acid; Niacin; 3-Pyridinecarboxylic acid	C6H5NO2	map00760 Nicotinate and nicotinamide metabolism;map00960 Tropane, piperidine and pyridine alkaloid biosynthesis;map01100 Metabolic pathways;map01110 Biosynthesis of secondary metabolites
Com_287_pos	8-Hydroxyquinoline	cpd:C19434	8-Hydroxyquinoline; Oxyquinoline	C9H7NO
Com_8378_pos	Succinic anhydride	cpd:C19524	Succinic anhydride; Dihydro-2,5-furandione	C4H4O3
Com_16748_pos	4-Phenethylphenol	cpd:C14340	4-Phenethylphenol; 4-(2-Phenylethyl)phenol	C14H14O
Com_9941_pos	fusidic acid	cpd:C06694	Fusidic acid	C31H48O6
Com_1061_pos	Galangin	cpd:C10044	Galangin; 3,5,7-Trihydroxyflavone	C15H10O5	map00941 Flavonoid biosynthesis
Com_14680_pos	Myricetin	cpd:C10107	Myricetin; 3,5,7,3',4',5'-Hexahydroxyflavone	C15H10O8	map00941 Flavonoid biosynthesis;map00944 Flavone and flavonol biosynthesis
Com_470_pos	2-Furoic acid	cpd:C01546	2-Furoate; 2-Furoic acid; 2-Furancarboxylic acid; Pyromucic acid	C5H4O3
Com_3442_pos	Ethyl acetoacetate	cpd:C03500	Ethyl 3-oxobutanoate; Ethyl acetoacetate	C6H10O3
Com_9465_pos	Triptolide	cpd:C09204	Triptolide	C20H24O6
Com_18681_pos	Camptothecin	cpd:C01897	Camptothecin	C20H16N2O4	map01110 Biosynthesis of secondary metabolites
Com_1680_pos	N-Acetyl-D-fucosamine	cpd:C15480	N-Acetyl-D-fucosamine; 2-Acetamido-2,6-dideoxy-D-galactose	C8H15NO5
Com_14736_pos	pretyrosine	cpd:C00826	L-Arogenate; L-Arogenic acid; Pretyrosine	C10H13NO5	map00400 Phenylalanine, tyrosine and tryptophan biosynthesis;map01100 Metabolic pathways;map01110 Biosynthesis of secondary metabolites;map01230 Biosynthesis of amino acids
Com_322_pos	Maltol	cpd:C11918	Maltol	C6H6O3
Com_10911_pos	Xanthine	cpd:C00385	Xanthine	C5H4N4O2	map00230 Purine metabolism;map00232 Caffeine metabolism;map01100 Metabolic pathways;map01110 Biosynthesis of secondary metabolites
Com_20066_pos	Loperamide	cpd:C07080	Loperamide	C29H33ClN2O2
Com_18403_pos	7alpha,25-Dihydroxycholesterol	cpd:C15520	Cholest-5-ene-3beta,7alpha,25-triol; 7alpha,25-Dihydroxycholesterol; 5-Cholesten-3beta,7alpha,25-triol; 3beta,7alpha,25-Trihydroxycholest-5-ene	C27H46O3
Com_17405_pos	1alpha,5alpha-Epidithio-17a-oxa-D-homoandrostan-3,17-dione	cpd:C15390	1alpha,5alpha-Epidithio-17a-oxa-D-homoandrostan-3,17-dione	C19H26O3S2
Com_2804_pos	Malonic acid	cpd:C00383	Malonate; Malonic acid; Propanedioic acid	C3H4O4	map00240 Pyrimidine metabolism;map00410 beta-Alanine metabolism
Com_449_pos	Atractylone	cpd:C16919	Atractylone; Atractylol; Atractyloxide	C15H20O
Com_13626_pos	dopamine	cpd:C03758	Dopamine; 4-(2-Aminoethyl)-1,2-benzenediol; 4-(2-Aminoethyl)benzene-1,2-diol; 3,4-Dihydroxyphenethylamine; 2-(3,4-Dihydroxyphenyl)ethylamine	C8H11NO2	map00350 Tyrosine metabolism;map00950 Isoquinoline alkaloid biosynthesis;map00965 Betalain biosynthesis;map01100 Metabolic pathways;map01110 Biosynthesis of secondary metabolites
Com_8406_pos	Glycosyl-4,4'-diaponeurosporenoate	cpd:C16147	Glycosyl-4,4'-diaponeurosporenoate	C36H50O7	map00906 Carotenoid biosynthesis
Com_34_pos	Formononetin	cpd:C00858	Formononetin	C16H12O4	map00943 Isoflavonoid biosynthesis;map01110 Biosynthesis of secondary metabolites
Com_6588_pos	Cibarian	cpd:C08473	Cibarian; beta-D-Glucopyranose, 1,6-bis(3-nitropropanoate)	C12H18N2O12
Com_15110_pos	PS-6	cpd:C17371	PS-6; Antibiotic PS 6	C14H20N2O4S
Com_3056_pos	Capillanol	cpd:C17783	Capillanol	C12H14O
Com_1233_pos	Styrene	cpd:C07083	Styrene; Phenylethylene	C8H8	map01100 Metabolic pathways
Com_9582_pos	Diethyl phthalate	cpd:C14175	Diethyl phthalate; Diethyl 1,2-benzenedicarboxylate	C12H14O4
Com_3780_pos	Pyrazinoic acid	cpd:C19915	Pyrazinoic acid; 2-Pyrazinecarboxylic acid	C5H4N2O2
Com_14285_pos	stipitatic acid	cpd:C01853	Stipitatate; Stipitatic acid; 3,6-Dihydroxy-5-oxo-1,3,6-cycloheptatriene-1-carboxylic acid	C8H6O5
Com_1050_pos	Purpurin	cpd:C10395	Purpurin	C14H8O5
Com_16542_pos	Raltitrexed	cpd:C11372	ICI D1694; ZD1694; Tomudex; Raltitrexed	C21H22N4O6S
Com_4963_pos	(-)-Epigallocatechin	cpd:C12136	(-)-Epigallocatechin; Epigallocatechol	C15H14O7	map00941 Flavonoid biosynthesis;map01110 Biosynthesis of secondary metabolites
Com_8416_pos	miltirone	cpd:C13715	Miltirone	C19H22O2
Com_18886_pos	Alangimarine	cpd:C09329	Alangimarine	C19H16N2O3
Com_20365_pos	Jatrorrhizine	cpd:C09553	Jatrorrhizine	C20H20NO4
Com_15444_pos	pavoninin 1	cpd:C16998	Pavoninin 1	C37H59NO9
Com_8068_pos	Syringic acid	cpd:C10833	Syringic acid; Syringate; 4-Hydroxy-3,5-dimethoxybenzoate; Gallic acid 3,5-dimethyl ether	C9H10O5
Com_79_pos	L-Glutamic acid	cpd:C00025	L-Glutamate; L-Glutamic acid; L-Glutaminic acid; Glutamate	C5H9NO4	map00220 Arginine biosynthesis;map00250 Alanine, aspartate and glutamate metabolism;map00330 Arginine and proline metabolism;map00332 Carbapenem biosynthesis;map00340 Histidine metabolism;map00430 Taurine and hypotaurine metabolism;map00480 Glutathione metabolism;map00630 Glyoxylate and dicarboxylate metabolism;map00650 Butanoate metabolism;map00660 C5-Branched dibasic acid metabolism;map00860 Po…
Com_3636_pos	4,4'-Diaponeurosporene	cpd:C16145	4,4'-Diaponeurosporene	C30H42	map00906 Carotenoid biosynthesis
Com_18171_pos	Cardanolide	cpd:C19658	Cardanolide	C23H36O2
Com_11816_pos	Tremetone	cpd:C08992	Tremetone	C13H14O2
Com_12072_pos	Robustaol A	cpd:C09968	Robustaol A	C25H30O9
Com_12970_pos	Bruceoside A	cpd:C08753	Bruceoside A	C32H42O16
Com_15554_pos	Bluensidine 6-phosphate	cpd:C17572	Bluensidine 6-phosphate	C8H17N4O9P
Com_19777_pos	Elloramycin A	cpd:C12381	Elloramycin A	C32H36O15
Com_60_pos	Maleamic acid	cpd:C01596	Maleamate; Maleamic acid	C4H5NO3	map00760 Nicotinate and nicotinamide metabolism
Com_18057_pos	Menadione	cpd:C05377	Menadione; Vitamin K3; 2-Methyl-1,4-naphthoquinone	C11H8O2
Com_19192_pos	Asclepin	cpd:C08849	Asclepin	C31H42O10
Com_13201_pos	Ripazepam	cpd:C19518	Ripazepam	C15H16N4O
Com_580_pos	Valine	cpd:C16436	Valine	C5H11NO2
Com_5222_pos	Alanylclavam	cpd:C17360	Alanylclavam	C8H12N2O4
Com_4693_pos	Fucoxanthin	cpd:C08596	Fucoxanthin	C42H58O6
Com_3578_pos	Pyridoxal	cpd:C00250	Pyridoxal	C8H9NO3	map00750 Vitamin B6 metabolism;map01100 Metabolic pathways
Com_4576_pos	Vigabatrin	cpd:C07500	Vigabatrin	C6H11NO2
Com_16270_pos	Irisxanthone	cpd:C10067	Irisxanthone	C20H20O11
Com_5137_pos	Capillone	cpd:C16928	Capillone; 1-Phenyl-2,4-hexadiene-1-one	C12H12O
Com_137_pos	Wogonin	cpd:C10197	Wogonin; Norwogonin 8-methyl ether	C16H12O5
Com_1466_pos	L-Norleucine	cpd:C01933	L-Norleucine; L-Aminohexanoic acid; L-Aminohexanoate; L-2-Aminohexanoic acid; L-2-Aminohexanoate; (S)-2-Aminohexanoic acid	C6H13NO2
Com_3813_pos	3-Keto-scyllo-inosamine	cpd:C17576	3-Keto-scyllo-inosamine	C6H11NO5
Com_12122_pos	10-Deacetylbaccatin III	cpd:C11700	10-Deacetylbaccatin III	C29H36O10	map00904 Diterpenoid biosynthesis;map01100 Metabolic pathways;map01110 Biosynthesis of secondary metabolites
Com_1924_pos	Toluene	cpd:C01455	Toluene; Methylbenzene; Toluol	C7H8	map01100 Metabolic pathways
Com_9319_pos	fagaramide	cpd:C10455	Fagaramide	C14H17NO3
Com_8774_pos	Tos-Arg-CH2Cl	cpd:C02087	Tos-Arg-CH2Cl	C13H21ClN4O2S
Com_2135_pos	Desoxycortone	cpd:C03205	11-Deoxycorticosterone; Deoxycorticosterone; Cortexone; 21-Hydroxy-4-pregnene-3,20-dione; Desoxycortone; DOC	C21H30O3	map01100 Metabolic pathways
Com_6275_pos	4-Amino-1-piperidinecarboxylic acid	cpd:C16837	4-Amino-1-piperidinecarboxylic acid	C6H12N2O2
Com_8820_pos	Chaulmoogric Acid	cpd:C08282	Chaulmoogric acid	C18H32O2
Com_8338_pos	Chartreusin	cpd:C09181	Chartreusin	C32H32O14
Com_17511_pos	Doxazosin	cpd:C06970	Doxazosin	C23H25N5O5
Com_8053_pos	Transfluthrin	cpd:C13410	Transfluthrin; (2,3,5,6-Tetrafluorophenyl)methyl(1R,3S)-3-(2,2-dichloroethenyl)-2,2-dimethylcyclopropanecarboxylate	C15H12Cl2F4O2
Com_15857_pos	Mangostin	cpd:C10080	Mangostin	C24H26O6
Com_6996_pos	Gloriosine	cpd:C19981	Gloriosine; N-Deacetyl-N-formylcolchicine	C21H23NO6
Com_11108_pos	NOP	cpd:C11491	NOP; 2-(2-Naphthalenyloxy)propanoic acid; 2-(2-Naphthoxy)propionic acid	C13H12O3
Com_13860_pos	Acroptilin	cpd:C09288	Acroptilin; Chlorohyssopifolin C	C19H23ClO7
Com_12314_pos	MTIC	cpd:C16250	MTIC	C5H8N6O
Com_16067_pos	atherospermidine	cpd:C09347	Atherospermidine	C18H11NO4
Com_1384_pos	Adenine	cpd:C00147	Adenine; 6-Aminopurine	C5H5N5	map00230 Purine metabolism;map00908 Zeatin biosynthesis;map01100 Metabolic pathways
Com_16092_pos	Quinestrol	cpd:C07619	Quinestrol	C25H32O2
Com_13697_pos	Heliettin	cpd:C09267	Heliettin	C19H22O4
Com_8379_pos	Decursin	cpd:C09258	Decursin	C19H20O5
Com_1422_pos	Caffeic acid	cpd:C01197	Caffeate; Caffeic acid; 3,4-Dihydroxy-trans-cinnamate; trans-Caffeate; (2E)-3-(3,4-Dihydroxyphenyl)prop-2-enoate	C9H8O4	map00940 Phenylpropanoid biosynthesis;map01100 Metabolic pathways;map01110 Biosynthesis of secondary metabolites
Com_13896_pos	Rhizocticin A	cpd:C17944	Rhizocticin A	C11H22N5O6P	map00440 Phosphonate and phosphinate metabolism
Com_19735_pos	Spinosyn B	cpd:C11055	Spinosyn B	C40H63NO10
Com_7381_pos	Phenol	cpd:C00146	Phenol; Benzenol; Hydroxybenzene; Phenic acid; Phenylic acid	C6H6O	map00350 Tyrosine metabolism
Com_4311_pos	Ibuprofen	cpd:C01588	Ibuprofen	C13H18O2
Com_1422_pos	Caffeic acid	cpd:C01481	Caffeate; Caffeic acid; 3,4-Dihydroxycinnamic acid	C9H8O4
Com_20201_pos	tutin	cpd:C09570	Tutin	C15H18O6
Com_12920_pos	11-Hydroxyiridodial glucoside pentaacetate	cpd:C11666	11-Hydroxyiridodial glucoside pentaacetate	C26H36O13
Com_11649_pos	Xylitol	cpd:C00379	Xylitol	C5H12O5	map00040 Pentose and glucuronate interconversions;map01100 Metabolic pathways;map02010 ABC transporters
Com_5262_pos	N-Acetylneuraminic acid	cpd:C00270	N-Acetylneuraminate; N-Acetylneuraminic acid; 5-Acetamido-3,5-dideoxy-D-glycero-D-galacto-2-nonulosonic acid; Neu5Ac	C11H19NO9	map00520 Amino sugar and nucleotide sugar metabolism;map01100 Metabolic pathways
Com_9224_pos	futalosine	cpd:C16999	Futalosine	C19H18N4O7	map00130 Ubiquinone and other terpenoid-quinone biosynthesis;map01110 Biosynthesis of secondary metabolites
Com_11208_pos	10-Hydroxydecanoic acid	cpd:C02774	10-Hydroxydecanoic acid; 10-Hydroxydecanoate	C10H20O3
Com_7912_pos	(+)-Eudesmin	cpd:C10561	(+)-Eudesmin; Pinoresinol dimethyl ether	C22H26O6
Com_2221_pos	Cytosine	cpd:C00380	Cytosine	C4H5N3O	map00240 Pyrimidine metabolism;map01100 Metabolic pathways
Com_740_pos	Testosterone	cpd:C00535	Testosterone; 17beta-Hydroxy-4-androsten-3-one	C19H28O2	map01100 Metabolic pathways
Com_2307_pos	Glutaric acid	cpd:C00489	Glutarate; Glutaric acid; Pentanedioic acid; 1,3-Propanedicarboxylic acid	C5H8O4	map00071 Fatty acid degradation;map00310 Lysine degradation
Com_20479_pos	Polhovolide	cpd:C09532	Polhovolide	C23H32O8
Com_1830_pos	Indole-3-acetaldehyde	cpd:C00637	Indole-3-acetaldehyde; 2-(Indol-3-yl)acetaldehyde; Indoleacetaldehyde	C10H9NO	map00380 Tryptophan metabolism;map01100 Metabolic pathways
Com_7649_pos	TRIAMCINOLONE DIACETATE	cpd:C08184	Triamcinolone diacetate	C25H31FO8
Com_3256_pos	Methyl Jasmonate	cpd:C11512	Methyl jasmonate; (-)-Methyl jasmonate	C13H20O3	map00592 alpha-Linolenic acid metabolism;map01110 Biosynthesis of secondary metabolites
Com_3361_pos	shanzhiside	cpd:C17066	Shanzhiside	C16H24O11
Com_5904_pos	Aspirin	cpd:C01405	Aspirin; Acetylsalicylic acid; 2-Acetoxybenzenecarboxylic acid; Acetylsalicylate	C9H8O4
Com_13775_pos	Nithiazide	cpd:C19468	Nithiazide	C6H8N4O3S
Com_18247_pos	Jacareubin	cpd:C10074	Jacareubin	C18H14O6
Com_6959_pos	epsilon-Caprolactone	cpd:C01880	epsilon-Caprolactone; 6-Hexanolide; 1-Oxa-2-oxocycloheptane; 2-Oxepanone; Hexano-6-lactone	C6H10O2
Com_1895_pos	Xanthohumol	cpd:C16417	Xanthohumol	C21H22O5	map00941 Flavonoid biosynthesis
Com_3717_pos	Boschnialactone	cpd:C09772	Boschnialactone	C9H14O2
Com_16872_pos	Pheophorbide A	cpd:C18021	Pheophorbide a	C35H36N4O5	map00860 Porphyrin and chlorophyll metabolism;map01110 Biosynthesis of secondary metabolites
Com_931_pos	Arachidonic acid	cpd:C00219	Arachidonate; Arachidonic acid; (5Z,8Z,11Z,14Z)-Icosatetraenoic acid; cis-5,8,11,14-Eicosatetraenoic acid	C20H32O2	map00590 Arachidonic acid metabolism;map00591 Linoleic acid metabolism;map01040 Biosynthesis of unsaturated fatty acids;map01100 Metabolic pathways
Com_7020_pos	lawsone	cpd:C10368	Lawsone	C10H6O3
Com_9087_pos	Xanthurenic acid	cpd:C02470	Xanthurenic acid; Xanthurenate	C10H7NO4	map00380 Tryptophan metabolism
Com_18159_pos	3,5-Dibromo-4-hydroxybenzamide	cpd:C16246	3,5-Dibromo-4-hydroxybenzamide	C7H5Br2NO2
Com_3634_pos	2,2',4,4'-Tetrahydroxybenzil	cpd:C15218	2,2',4,4'-Tetrahydroxybenzil; Bis(2,4-dihydroxyphenyl)ethanedione	C14H10O6
Com_17929_pos	psi-Rhodomyrtoxin	cpd:C08951	Pseudorhodomyrtoxin; psi-Rhodomyrtoxin	C24H28O7
Com_10907_pos	Rottlerin	cpd:C10721	Rottlerin	C30H28O8
Com_4069_pos	chalcomycin	cpd:C15678	Chalcomycin	C35H56O14
Com_10489_pos	Isoflupredone acetate	cpd:C14636	9alpha-Fluoro-11beta,17alpha,21-trihydroxypregna-1,4-diene-3,20-dione 21-acetate; Isoflupredone acetate; U-6013	C23H29FO6
Com_7840_pos	Tigecycline	cpd:C12012	Tigecycline; GAR 936; WAY-GAR-936	C29H39N5O8
Com_8429_pos	Candesartan cilexetil	cpd:C07709	Candesartan cilexetil	C33H34N6O6
Com_17097_pos	Cucurbitacin S	cpd:C08806	Cucurbitacin S	C30H42O6
Com_10310_pos	cimifugin	cpd:C09000	Cimifugin	C16H18O6
Com_614_pos	N-Benzylformamide	cpd:C15561	N-Benzylformamide	C8H9NO
Com_6599_pos	gaboxadol	cpd:C13693	4,5,6,7-Tetrahydroisoxazolo(5,4-c)pyridin-3-ol; THIP; Gaboxadol	C6H8N2O2
Com_6563_pos	nitrilotriacetic acid	cpd:C14695	Nitrilotriacetic acid; Triglycollamic acid; Nitrilotriacetate	C6H9NO6
Com_10915_pos	Chloramphenicol palmitate	cpd:C11726	Chloramphenicol palmitate	C27H42Cl2N2O6
Com_9037_pos	Amygdalin	cpd:C08325	Amygdalin; (R)-Amygdalin; (R)-Amygdaloside; (R)-Laenitrile	C20H27NO11	map00460 Cyanoamino acid metabolism;map01110 Biosynthesis of secondary metabolites
Com_10379_pos	Tryptophol	cpd:C00955	Indole-3-ethanol; Tryptophol	C10H11NO	map00380 Tryptophan metabolism
Com_4405_pos	2-Methylnaphthalene	cpd:C14098	2-Methylnaphthalene; beta-Methylnaphthalene	C11H10
Com_8874_pos	glycyrol	cpd:C16968	Glycyrol; Neoglycyrol	C21H18O6
Com_14429_pos	Stearolic acid	cpd:C08459	Stearolic acid; 9-Stearolic acid	C18H32O2
Com_14442_pos	betanin	cpd:C08540	Betanin	C24H26N2O13	map00965 Betalain biosynthesis;map01110 Biosynthesis of secondary metabolites
Com_3141_pos	Vanillin	cpd:C00755	4-Hydroxy-3-methoxy-benzaldehyde; Vanillin; Vanillaldehyde; 4-Hydroxy-3-methoxybenzaldehyde	C8H8O3	map00360 Phenylalanine metabolism;map01100 Metabolic pathways;map01110 Biosynthesis of secondary metabolites
Com_19997_pos	Spinosyn P	cpd:C15709	Spinosyn P	C39H61NO10
Com_8665_pos	3-Methyladenine	cpd:C00913	3-Methyladenine	C6H7N5
Com_10348_pos	4-Benzyloxy-2'-hydroxy-3',4',5',6'-tetramethoxychalcone	cpd:C15080	4-Benzyloxy-2'-hydroxy-3',4',5',6'-tetramethoxychalcone	C26H26O7
Com_9056_pos	Samidin	cpd:C09310	Samidin	C21H22O7
Com_14610_pos	Busulfan	cpd:C06862	Busulfan	C6H14O6S2
Com_15105_pos	O-Acetylcypholophine	cpd:C10564	O-Acetylcypholophine	C20H28N2O4
Com_19745_pos	Plumbagin	cpd:C10387	Plumbagin	C11H8O3
Com_8472_pos	Methyl Red	cpd:C19459	Methyl red; o-Methyl red	C15H15N3O2
Com_13852_pos	Nodakenin	cpd:C09279	Nodakenin	C20H24O9
Com_2469_pos	Quassin	cpd:C17029	Nigakilactone C; Quassin	C24H34O7
Com_238_pos	Colcemid	cpd:C11250	Demecolcine; Colcemid	C21H25NO5	map00950 Isoquinoline alkaloid biosynthesis;map01110 Biosynthesis of secondary metabolites
Com_6868_pos	Cinnamaldehyde	cpd:C00903	Cinnamaldehyde	C9H8O	map00940 Phenylpropanoid biosynthesis;map01100 Metabolic pathways;map01110 Biosynthesis of secondary metabolites
Com_5142_pos	Prephenic acid	cpd:C00254	Prephenate; Prephenic acid	C10H10O6	map00400 Phenylalanine, tyrosine and tryptophan biosynthesis;map01100 Metabolic pathways;map01110 Biosynthesis of secondary metabolites;map01230 Biosynthesis of amino acids
Com_4879_pos	Buchananine	cpd:C10134	Buchananine	C12H15NO7
Com_3430_pos	Butylphthalide	cpd:C17854	Butylphthalide	C12H14O2
Com_17946_pos	Tremulacin	cpd:C09973	Tremulacin	C27H28O11
Com_18155_pos	frangulanine	cpd:C10003	Frangulanine	C28H44N4O4
Com_5269_pos	Corticosterone	cpd:C02140	Corticosterone; 11beta,21-Dihydroxy-4-pregnene-3,20-dione; Kendall's compound B; Reichstein's substance H	C21H30O4	map01100 Metabolic pathways
Com_18147_pos	Diclofop	cpd:C18716	Diclofop	C15H12Cl2O4
Com_4670_pos	dihydromacarpine	cpd:C05316	Dihydromacarpine; 13,14-Dihydro-5,7-dimethoxy-13-methyl-[1,3]benzodioxolo[5,6-c]-1,3-dioxolo[4,5-i]phenanthridine	C22H19NO6	map00950 Isoquinoline alkaloid biosynthesis;map01100 Metabolic pathways;map01110 Biosynthesis of secondary metabolites
Com_3187_pos	Proteacin	cpd:C08339	Proteacin	C20H27NO12
Com_13295_pos	Norethisterone enanthate	cpd:C14486	Norethindrone enanthate; Norethisterone enanthate; 17alpha-Ethynyl-17beta-heptanoyloxy-4-estren-3-one	C27H38O3
Com_289_pos	Indole	cpd:C00463	Indole; 2,3-Benzopyrrole	C8H7N	map00380 Tryptophan metabolism;map00400 Phenylalanine, tyrosine and tryptophan biosynthesis;map00402 Benzoxazinoid biosynthesis;map01100 Metabolic pathways;map01110 Biosynthesis of secondary metabolites
Com_17752_pos	Baicalin	cpd:C10025	Baicalin; Baicalein 7-O-glucuronide	C21H18O11
Com_15429_pos	Khellin	cpd:C09010	Khellin	C14H12O5
Com_13062_pos	Dihydrolipoamide	cpd:C00579	Dihydrolipoamide; Dihydrothioctamide	C8H17NOS2
Com_8300_pos	Cinnamic acid	cpd:C10438	Cinnamic acid; Benzeneacrylic acid	C9H8O2
Com_14215_pos	5-Hydroxymethyldeoxycytidylic acid	cpd:C03997	5-Hydroxymethyldeoxycytidylate; 5-Hydroxymethyldeoxycytidylic acid; 2'-Deoxy-5-hydroxymethylcytidine 5'-phosphate	C10H16N3O8P	map00240 Pyrimidine metabolism
Com_6210_pos	Fructoselysine	cpd:C16488	Fructoselysine; N6-(D-Fructosyl)-L-lysine	C12H24N2O7
Com_18115_pos	Demethylalangiside	cpd:C11813	Demethylalangiside	C24H29NO10	map00950 Isoquinoline alkaloid biosynthesis
Com_205_pos	L-Pyroglutamic acid	cpd:C01879	5-Oxoproline; Pidolic acid; Pyroglutamic acid; 5-Pyrrolidone-2-carboxylic acid; Pyroglutamate; 5-Oxo-L-proline; L-Pyroglutamic acid; L-5-Pyrrolidone-2-carboxylic acid	C5H7NO3	map00480 Glutathione metabolism
Com_1850_pos	AZELAIC ACID	cpd:C08261	Azelaic acid; Nonanedioic acid; 1,7-Heptanedicarboxylic acid	C9H16O4
Com_3624_pos	Fludrocortisone acetate	cpd:C08186	Fludrocortisone acetate	C23H31FO6
Com_4114_pos	fumarin	cpd:C18599	Coumafuryl; Fumarin	C17H14O5
Com_5770_pos	Mascaroside	cpd:C09132	Mascaroside	C26H36O11
Com_3391_pos	Azimilide	cpd:C13777	Azimilide	C23H28ClN5O3
Com_13957_pos	Convallatoxin	cpd:C08858	Convallatoxin; Strophanthidin 3-O-alpha-L-rhamnoside	C29H42O10
Com_5164_pos	Orobol	cpd:C10510	Orobol	C15H10O6
Com_13528_pos	BRUCEANTIN	cpd:C08749	Bruceantin	C28H36O11
Com_15691_pos	Anisatin	cpd:C09294	Anisatin	C15H20O8
Com_11136_pos	lamtidine	cpd:C11804	Lamtidine	C18H28N6O
Com_17127_pos	Calcimycin	cpd:C11309	Calcimycin; Ionophore A23187	C29H37N3O6
Com_805_pos	Cumene	cpd:C14396	Cumene; Isopropylbenzene	C9H12
Com_13125_pos	Macrozamin	cpd:C08504	Macrozamin	C13H24N2O11
Com_15626_pos	Gonane	cpd:C19639	Gonane; 18-Norestrane	C17H28
Com_17876_pos	Cerivastatin	cpd:C07966	Cerivastatin	C26H34FNO5
Com_5639_pos	EUPATORIOCHROMENE	cpd:C09006	Eupatoriochromene; 1-(7-Hydroxy-2,2-dimethyl-2H-1-benzopyran-6-yl)-ethanone	C13H14O3
Com_5857_pos	nicotianamine	cpd:C05324	Nicotianamine	C12H21N3O6
Com_9285_pos	Bicyclomycin	cpd:C11259	Bicozamycin; Bicyclomycin	C12H18N2O7
Com_14096_pos	leucodelphinidin	cpd:C05909	Leucodelphinidin	C15H14O8	map00941 Flavonoid biosynthesis;map01110 Biosynthesis of secondary metabolites
Com_12253_pos	Mycalamide A	cpd:C17008	Mycalamide A	C24H41NO10
Com_16493_pos	Genipin	cpd:C09780	Genipin	C11H14O5
Com_2177_pos	Oxyphencyclimine	cpd:C07851	Oxyphencyclimine	C20H28N2O3
Com_19434_pos	Estradiol cypionate	cpd:C14640	Estradiol 17beta-cyclopentylpropionate; Estradiol cypionate	C26H36O3
Com_14545_pos	saccharopine	cpd:C00449	N6-(L-1,3-Dicarboxypropyl)-L-lysine; Saccharopine; L-Saccharopine; N-[(S)-5-Amino-5-carboxypentyl]-L-glutamic acid	C11H20N2O6	map00300 Lysine biosynthesis;map00310 Lysine degradation;map01100 Metabolic pathways;map01110 Biosynthesis of secondary metabolites;map01230 Biosynthesis of amino acids
Com_16503_pos	Tyramine	cpd:C00483	Tyramine; 2-(p-Hydroxyphenyl)ethylamine	C8H11NO	map00350 Tyrosine metabolism;map00950 Isoquinoline alkaloid biosynthesis;map01110 Biosynthesis of secondary metabolites
Com_7381_pos	Phenol	cpd:C15584	Phenol	C6H6O
Com_8604_pos	Daidzin	cpd:C10216	Daidzin; Daidzein 7-O-glucoside	C21H20O9	map00943 Isoflavonoid biosynthesis
Com_5987_pos	Clerodendrin A	cpd:C09074	Clerodendrin A	C31H42O12
Com_5116_pos	Cyclohexanecarboxylic acid	cpd:C09822	Cyclohexane-1-carboxylate; Cyclohexanecarboxylic acid; Hexahydrobenzoic acid	C7H12O2
Com_972_pos	L-Lombricine	cpd:C14177	Lombricine; L-Lombricine	C6H15N4O6P
Com_19793_pos	2-Methoxyestrone 3-sulfate	cpd:C08358	2-Methoxyestrone 3-sulfate	C19H24O6S
Com_6011_pos	Phenethylamine	cpd:C05332	Phenethylamine; 2-Phenylethylamine; beta-Phenylethylamine; Phenylethylamine	C8H11N	map00360 Phenylalanine metabolism
Com_9143_pos	Hymexazol O-glucoside	cpd:C11102	Hymexazol O-glucoside; HOG	C10H15NO7
Com_13393_pos	Proacacipetalin	cpd:C08338	Proacacipetalin; 3-Butenenitrile, 2-(beta-D-glucopyranosyloxy)-3-methyl-, (S)-	C11H17NO6
Com_3005_pos	4,4-Bis[4-(acetyloxy)phenyl]3-hexanone	cpd:C15145	4,4-Bis[4-(acetyloxy)phenyl]3-hexanone; 4,4-Bis(4-hydroxyphenyl)-3-hexanone diacetate	C22H24O5
Com_5021_pos	Leflunomide	cpd:C07905	Leflunomide	C12H9F3N2O2
Com_5712_pos	Diterpenoid SP-II	cpd:C09087	Diterpenoid SP-II	C20H32O4
Com_7421_pos	Catalpol	cpd:C09773	Catalpol	C15H22O10
Com_8402_pos	4,4-Difluoropregn-5-ene-3,20-dione	cpd:C15152	4,4-Difluoropregn-5-ene-3,20-dione	C21H28F2O2
Com_10453_pos	Schisantherin A	cpd:C10881	Schisantherin A; Gomisin C	C30H32O9
Com_20295_pos	Desogestrel	cpd:C07629	Desogestrel	C22H30O
Com_11072_pos	L-Saccharopine	cpd:C00449	N6-(L-1,3-Dicarboxypropyl)-L-lysine; Saccharopine; L-Saccharopine; N-[(S)-5-Amino-5-carboxypentyl]-L-glutamic acid	C11H20N2O6	map00300 Lysine biosynthesis;map00310 Lysine degradation;map01100 Metabolic pathways;map01110 Biosynthesis of secondary metabolites;map01230 Biosynthesis of amino acids
Com_670_pos	Acetanilide	cpd:C07565	Acetanilide; N-Phenylacetamide; N-Acetylarylamine	C8H9NO
Com_6919_pos	Ethosuximide	cpd:C07505	Ethosuximide	C7H11NO2
Com_12136_pos	N-(3-Oxohexanoyl)homoserine lactone	cpd:C11839	N-(3-Oxohexanoyl)homoserine lactone	C10H15NO4
Com_856_pos	Clotrimazole	cpd:C06922	Clotrimazole	C22H17ClN2
Com_13711_pos	dUDP	cpd:C01346	dUDP; 2'-Deoxyuridine 5'-diphosphate	C9H14N2O11P2	map00240 Pyrimidine metabolism;map01100 Metabolic pathways
Com_16561_pos	Lithospermoside	cpd:C17771	Lithospermoside; Griffonin	C14H19NO8
Com_8264_pos	Dihydroxyindole	cpd:C02775	2,3-Dihydroxyindole; Dihydroxyindole	C8H7NO2	map00380 Tryptophan metabolism
Com_8991_pos	carisoprodol	cpd:C07927	Carisoprodol	C12H24N2O4
Com_7461_pos	Fluocinolone	cpd:C07006	Fluocinolone	C21H26F2O6
Com_12362_pos	Theogallin	cpd:C10834	Theogallin	C14H16O10
Com_4112_pos	1-Phenanthrol	cpd:C11432	1-Phenanthrol; 1-Hydroxyphenanthrene	C14H10O
Com_2982_pos	Betonicine	cpd:C08269	(-)-Betonicine; Betonicine; trans-4-Hydroxy-L-proline betaine	C7H13NO3
Com_3645_pos	Chryso-obtusin glucoside	cpd:C10313	Chryso-obtusin glucoside	C25H28O12
Com_17976_pos	Limonin	cpd:C03514	Limonin; Evodin	C26H30O8
Com_18539_pos	(+)-2,7-Dideoxypancratistatin	cpd:C12256	(+)-2,7-Dideoxypancratistatin	C14H15NO6
Com_1714_pos	17beta-(Acetylthio)estra-1,3,5(10)-trien-3-ol acetate	cpd:C14955	17beta-(Acetylthio)estra-1,3,5(10)-trien-3-ol acetate	C22H28O3S
Com_9756_pos	dTDP-beta-L-rhamnose	cpd:C03319	dTDP-L-rhamnose; dTDP-6-deoxy-L-mannose; dTDP-6-deoxy-beta-L-mannose; dTDP-beta-L-rhamnose	C16H26N2O15P2
Com_14544_pos	1-Acetoxypinoresinol	cpd:C10544	1-Acetoxypinoresinol	C22H24O8
Com_10273_pos	Actinidine	cpd:C09910	Actinidine; (-)-Actinidine	C10H13N	map01110 Biosynthesis of secondary metabolites
Com_9884_pos	indometacin	cpd:C01926	Indomethacin; Indometacin	C19H16ClNO4
Com_16441_pos	2-Quinolinecarboxylic acid	cpd:C06325	2-Quinolinecarboxylic acid; Quinaldinic acid; Quinaldic acid; 2-Quinolinecarboxylate; Quinaldate	C10H7NO2
Com_1927_pos	Paeonilactone C	cpd:C17456	Paeonilactone C	C17H18O6
Com_6528_pos	Dehydrocholic acid	cpd:C13154	Dehydrocholic acid; 3,7,12-Triketo-5beta-cholanoic acid	C24H34O5
Com_9847_pos	Metribolone	cpd:C14257	Methyltrienolone; Metribolone; 17-beta-Hydroxy-17-methylestra-4,9,11-trien-3-one	C19H24O2
Com_9446_pos	Symlandine	cpd:C10408	Symlandine; 7-Angelyl-9-(-)-viridiflorylretronecine	C20H31NO6
Com_5291_pos	Dihomo-gamma-linolenic acid	cpd:C03242	(8Z,11Z,14Z)-Icosatrienoic acid; Dihomo-gamma-linolenic acid; (Z,Z,Z)-8,11,14-Eicosatrienoic acid; (Z,Z,Z)-8,11,14-Icosatrienoic acid; (Z,Z,Z)-8,11,14-Eicosatrienoate; (Z,Z,Z)-8,11,14-Icosatrienoate; 8,11,14-Eicosatrienoate; 8,11,14-Icosatrienoate	C20H34O2	map00591 Linoleic acid metabolism;map01040 Biosynthesis of unsaturated fatty acids;map01100 Metabolic pathways
Com_16122_pos	Bufanolide	cpd:C19660	Bufanolide	C24H38O2
Com_10752_pos	Patuletin	cpd:C10118	Patuletin; Quercetagetin 6-methyl ether	C16H12O8
Com_2929_pos	glutaral	cpd:C12518	Glutaral; 1,5-Pentanedial; Glutaraldehyde	C5H8O2
Com_17355_pos	Frangulin B	cpd:C10349	Frangulin B	C20H18O9
Com_10117_pos	Militarinone A	cpd:C12333	Militarinone A	C26H37NO6
Com_1072_pos	Quinoline	cpd:C06413	Quinoline; Benzo[b]pyridine	C9H7N
Com_10536_pos	Caffeoquinone	cpd:C16828	Caffeoquinone; Caffeic acid quinone	C9H6O4
Com_11078_pos	7-Hydroxy-3-(4-methoxyphenyl)-4-propylcoumarin	cpd:C15051	7-Hydroxy-3-(4-methoxyphenyl)-4-propyl-2H-1-benzopyran-2-one; 7-Hydroxy-3-(4-methoxyphenyl)-4-propylcoumarin	C19H18O4
Com_13906_pos	Lupenone	cpd:C16990	Lupenone	C30H48O
Com_19150_pos	O-Carbamoyl-deacetylcephalosporin C	cpd:C06568	O-Carbamoyl-deacetylcephalosporin C	C15H20N4O8S
Com_12569_pos	EUPACHLOROXIN	cpd:C09425	Eupachloroxin	C20H25ClO8
Com_14223_pos	Orchinol	cpd:C10272	Orchinol; 9,10-Dihydro-5,7-dimethoxyphenanthren-2-ol	C16H16O3
Com_292_pos	L-Tyrosine	cpd:C00082	L-Tyrosine; (S)-3-(p-Hydroxyphenyl)alanine; (S)-2-Amino-3-(p-hydroxyphenyl)propionic acid; Tyrosine	C9H11NO3	map00130 Ubiquinone and other terpenoid-quinone biosynthesis;map00261 Monobactam biosynthesis;map00350 Tyrosine metabolism;map00360 Phenylalanine metabolism;map00400 Phenylalanine, tyrosine and tryptophan biosynthesis;map00460 Cyanoamino acid metabolism;map00730 Thiamine metabolism;map00940 Phenylpropanoid biosynthesis;map00950 Isoquinoline alkaloid biosynthesis;map00965 Betalain biosynthesis;map…
Com_16984_pos	Molindone	cpd:C07230	Molindone	C16H24N2O2
Com_1169_pos	Myristicin	cpd:C10480	Myristicin	C11H12O3
Com_8188_pos	Mallotophenone	cpd:C10708	Mallotophenone	C21H24O8
Com_12986_pos	Ankorine	cpd:C09337	Ankorine	C19H29NO4	map00950 Isoquinoline alkaloid biosynthesis
Com_360_pos	Quercetin 3-O-malonylglucoside	cpd:C12638	Quercetin 3-O-(6-O-malonyl-beta-D-glucoside); Quercetin 3-O-malonylglucoside; Quercetin-3-O-(6''-malonylglucoside)	C24H22O15	map00944 Flavone and flavonol biosynthesis
Com_15057_pos	tetrahomomethionine	cpd:C17225	Tetrahomomethionine; L-Tetrahomomethionine	C9H19NO2S	map00966 Glucosinolate biosynthesis;map01210 2-Oxocarboxylic acid metabolism
Com_11009_pos	Picrotoxinin	cpd:C09529	Picrotoxinin	C15H16O6
Com_18205_pos	4-Aminoanhydrochlortetracycline	cpd:C18299	4-Aminoanhydrochlortetracycline; 4-Aminoanhydro-7-chlorotetracycline	C20H17ClN2O7
Com_14604_pos	Phenanthrene-4,5-dicarboxylate	cpd:C18252	Phenanthrene-4,5-dicarboxylate	C16H10O4
Com_16862_pos	Geldanamycin	cpd:C11222	Geldanamycin	C29H40N2O9
Com_8084_pos	Ethylenediaminetetraacetic acid	cpd:C00284	EDTA; Ethylenediaminetetraacetic acid; Edetic acid; Ethylenediaminetetraacetate	C10H16N2O8
Com_4908_pos	1,8-Dimethylnaphthalene	cpd:C14703	1,8-Dimethylnaphthalene	C12H12
Com_5691_pos	Benzaldehyde	cpd:C00261	Benzaldehyde; Benzoic aldehyde	C7H6O
Com_3650_pos	Nobiletin	cpd:C10112	Nobiletin; Hexamethoxyflavone; 5,6,7,8,3',4'-Hexamethoxyflavone	C21H22O8
Com_1168_pos	Carvone	cpd:C11383	(+)-(S)-Carvone; Carvol; (+)-Carvone; Carvone	C10H14O	map00902 Monoterpenoid biosynthesis;map01110 Biosynthesis of secondary metabolites
Com_2469_pos	Quassin	cpd:C17012	Nigakilactone A; Quassin	C21H30O6
Com_11513_pos	Iridodial glucoside tetraacetate	cpd:C11657	Iridodial glucoside tetraacetate	C24H34O11
Com_8881_pos	bilirubin	cpd:C00486	Bilirubin	C33H36N4O6	map00860 Porphyrin and chlorophyll metabolism;map01100 Metabolic pathways;map01110 Biosynthesis of secondary metabolites
Com_20059_pos	Protoporphyrin IX	cpd:C02191	Protoporphyrin; Protoporphyrin IX; Porphyrinogen IX	C34H34N4O4	map00860 Porphyrin and chlorophyll metabolism;map01100 Metabolic pathways;map01110 Biosynthesis of secondary metabolites
Com_18063_pos	Methymycin	cpd:C11996	Methymycin	C25H43NO7
Com_13826_pos	4-Sulfobenzoic acid	cpd:C02236	4-Sulfobenzoate; 4-Sulfobenzoic acid	C7H6O5S
Com_13634_pos	Arbutin	cpd:C06186	Arbutin; Ursin; Uvasol; Hydroquinone-O-beta-D-glucopyranoside	C12H16O7	map00010 Glycolysis / Gluconeogenesis
Com_10983_pos	Scopoletin	cpd:C01752	Scopoletin	C10H8O4	map00940 Phenylpropanoid biosynthesis;map01110 Biosynthesis of secondary metabolites
Com_586_pos	demethylphylloquinone	cpd:C13309	2-Phytyl-1,4-naphthoquinone; Demethylphylloquinone	C30H44O2	map00130 Ubiquinone and other terpenoid-quinone biosynthesis;map01100 Metabolic pathways;map01110 Biosynthesis of secondary metabolites
Com_3569_pos	Acevaltrate	cpd:C16752	Acevaltrate	C24H32O10
Com_2296_pos	Hydroquinone	cpd:C00530	Hydroquinone; p-Benzenediol; 1,4-Benzenediol; 1,4-Dihydroxybenzene; Benzene-1,4-diol; Quinol; 4-Hydroxyphenol	C6H6O2	map00350 Tyrosine metabolism;map01100 Metabolic pathways
Com_14865_pos	Sophoraflavonoloside	cpd:C12634	Kaempferol 3-O-beta-D-glucosyl-(1->2)-beta-D-glucoside; Kaempferol 3-O-beta-D-sophoroside; Sophoraflavonoloside	C27H30O16	map00944 Flavone and flavonol biosynthesis
Com_15916_pos	Ptaquiloside	cpd:C19515	Ptaquiloside; Braxin C	C20H30O8
Com_17559_pos	E-4031	cpd:C13776	E-4031	C21H27N3O3S
Com_4146_pos	S-Adenosylmethionine	cpd:C00019	S-Adenosyl-L-methionine; S-Adenosylmethionine; AdoMet; SAM	C15H22N6O5S	map00261 Monobactam biosynthesis;map00270 Cysteine and methionine metabolism;map00330 Arginine and proline metabolism;map00908 Zeatin biosynthesis;map01100 Metabolic pathways;map01110 Biosynthesis of secondary metabolites;map01230 Biosynthesis of amino acids;map04122 Sulfur relay system
Com_5656_pos	Dihydrogeranylgeranyl diphosphate	cpd:C17439	Dihydrogeranylgeranyl diphosphate	C20H38O7P2
Com_4147_pos	Benzoyl peroxide	cpd:C19346	Benzoyl peroxide	C14H10O4
Com_4655_pos	Pimelic acid	cpd:C02656	Pimelate; Pimelic acid; Heptanedioic acid; 6-Carboxyhexanoate	C7H12O4	map00780 Biotin metabolism;map01100 Metabolic pathways
Com_7846_pos	curcumin diglucoside	cpd:C17750	Curcumin diglucoside	C33H40O16	map00945 Stilbenoid, diarylheptanoid and gingerol biosynthesis
Com_14940_pos	Polidocanol	cpd:C13493	Polidocanol; Nonaethylene glycol monododecyl ether	C30H62O10
Com_13859_pos	Methandriol dipropionate	cpd:C14634	Methandriol dipropionate	C26H40O4
Com_11047_pos	Phosphoarginine	cpd:C05945	L-Arginine phosphate; N5-[Imino(phosphonoamino)methyl]L-ornithine; omega-N-Phosphoarginine; Arginine phosphate; L-Arginine-NG-phosphoric acid; Phosphoarginine A; N-Phospho-L-arginine; N(omega)-Phospho-L-arginine; Phosphoarginine	C6H15N4O5P	map00330 Arginine and proline metabolism
Com_1353_pos	Phloroglucinol	cpd:C02183	Phloroglucinol; 1,3,5-Benzenetriol; 1,3,5-Trihydroxybenzene	C6H6O3
Com_10629_pos	3-Phenylpropanoic acid	cpd:C05629	Phenylpropanoate; 3-Phenyl-propionic acid; 3-Phenylpropanoic acid; 3-Phenylpropionic acid	C9H10O2	map00360 Phenylalanine metabolism
Com_1365_pos	Cinnamtannin B1	cpd:C17631	Cinnamtannin B1	C45H36O18
Com_452_pos	4-Hydroxybenzaldehyde	cpd:C00633	4-Hydroxybenzaldehyde; p-Hydroxybenzaldehyde	C7H6O2	map01100 Metabolic pathways
Com_15238_pos	Kalbreclasine	cpd:C08529	Kalbreclasine	C20H23NO12
Com_14400_pos	Protirelin	cpd:C03958	Thyrotropin-releasing hormone; TRH; Protirelin; Thyroliberin	C16H22N6O4
Com_170_pos	Quercetin	cpd:C00389	Quercetin; 3,3',4,5,7-Pentahydroxyflavone; 3,5,7,3',4'-Pentahydroxyflavone	C15H10O7	map00941 Flavonoid biosynthesis;map00944 Flavone and flavonol biosynthesis;map01100 Metabolic pathways;map01110 Biosynthesis of secondary metabolites
Com_2420_pos	Artemisinin	cpd:C09538	Qing Hau Sau; Artemisinin	C15H22O5
Com_113_pos	dihydrozeatin riboside	cpd:C16447	Dihydrozeatin riboside	C15H23N5O5	map00908 Zeatin biosynthesis;map01110 Biosynthesis of secondary metabolites
Com_10222_pos	Visnagin	cpd:C09049	Visnagin	C13H10O4
Com_14340_pos	4,4'-Dihydroxy-3,5-dimethoxydihydrostilbene	cpd:C10256	4,4'-Dihydroxy-3,5-dimethoxydihydrostilbene	C16H18O4
Com_6544_pos	Sennoside C	cpd:C16797	Sennoside C	C42H40O19
Com_396_pos	Phosphoric acid	cpd:C00009	Orthophosphate; Phosphate; Phosphoric acid; Orthophosphoric acid	H3PO4	map00190 Oxidative phosphorylation;map00195 Photosynthesis;map01100 Metabolic pathways;map02010 ABC transporters
Com_7377_pos	Mallotochromene	cpd:C09013	Mallotochromene	C24H26O8
Com_1125_pos	Paramethadione	cpd:C07411	Paramethadione	C7H11NO3
Com_6085_pos	hydrocortisone cypionate	cpd:C08176	Hydrocortisone cypionate	C29H42O6
Com_15415_pos	Icariin	cpd:C17555	Icariin	C33H40O15
Com_2755_pos	Cafestol	cpd:C09066	Cafestol	C20H28O3
Com_1590_pos	Gentiopicrin	cpd:C09782	Gentiopicrin; Gentiopicroside	C16H20O9	map01110 Biosynthesis of secondary metabolites
Com_16879_pos	Ajugalactone	cpd:C08810	Ajugalactone	C29H40O8
Com_19649_pos	Morusinol	cpd:C17868	Morusinol; Oxyhydromorusin	C25H26O7
Com_842_pos	Glutathione	cpd:C00051	Glutathione; 5-L-Glutamyl-L-cysteinylglycine; N-(N-gamma-L-Glutamyl-L-cysteinyl)glycine; gamma-L-Glutamyl-L-cysteinyl-glycine; GSH; Reduced glutathione	C10H17N3O6S	map00270 Cysteine and methionine metabolism;map00480 Glutathione metabolism;map01100 Metabolic pathways;map02010 ABC transporters
Com_1821_pos	Isorhamnetin	cpd:C10084	Isorhamnetin; 3-Methylquercetin; Quercetin 3'-methyl ether	C16H12O7
Com_11884_pos	psychotrine	cpd:C09612	Psychotrine	C28H36N2O4
Com_4191_pos	Imidazole-4-acetaldehyde	cpd:C05130	Imidazole-4-acetaldehyde; Imidazole acetaldehyde	C5H6N2O	map00340 Histidine metabolism
Com_11999_pos	Abietol	cpd:C11882	Abietinol; Abietol	C20H32O	map00904 Diterpenoid biosynthesis;map01100 Metabolic pathways;map01110 Biosynthesis of secondary metabolites
Com_11775_pos	12alpha-Fluoro-11beta,17beta-dihydroxyandrosta-1,4-dien-3-one	cpd:C15165	12alpha-Fluoro-11beta,17beta-dihydroxyandrosta-1,4-dien-3-one	C19H25FO3
Com_2970_pos	Guanine	cpd:C00242	Guanine; 2-Amino-6-hydroxypurine	C5H5N5O	map00230 Purine metabolism;map01100 Metabolic pathways
Com_7940_pos	Clorazepic acid	cpd:C06921	Clorazepate; Clorazepic acid	C16H11ClN2O3
Com_3498_pos	Piceid	cpd:C10275	Piceid; Polydatin; 3,4,5-Trihydroxystilbene-3-beta-monoglucoside	C20H22O8
Com_3212_pos	Mycophenolate mofetil	cpd:C07908	Mycophenolate mofetil; RS 61443	C23H31NO7
Com_1188_pos	Glutathione disulfide	cpd:C00127	Glutathione disulfide; GSSG; Oxiglutatione; Oxidized glutathione	C20H32N6O12S2	map00480 Glutathione metabolism
Com_1685_pos	2-Oxo-4-phenylbutanoic acid	cpd:C20327	2-Oxo-4-phenylbutyric acid; 2-Oxo-4-phenylbutanoic acid; 2-Oxo-4-phenylbutanoate	C10H10O3	map00400 Phenylalanine, tyrosine and tryptophan biosynthesis;map01210 2-Oxocarboxylic acid metabolism
Com_387_pos	Melezitose	cpd:C08243	Melezitose	C18H32O16
Com_1658_pos	Oblongolide	cpd:C09519	Oblongolide	C14H20O2
Com_13102_pos	OA-6129 E	cpd:C17376	OA-6129 E	C21H35N3O8S
Com_13436_pos	Altholactone	cpd:C09930	Goniothalenol; Altholactone	C13H12O4
Com_5524_pos	Diacetoxyscirpenol	cpd:C09662	Diacetoxyscirpenol	C19H26O7
Com_4646_pos	Curcumin	cpd:C10443	Curcumin; Kacha haldi	C21H20O6	map00945 Stilbenoid, diarylheptanoid and gingerol biosynthesis;map01110 Biosynthesis of secondary metabolites
Com_5999_pos	10-Deoxymethymycin	cpd:C11994	10-Deoxymethymycin; YC-17	C25H43NO6
Com_8167_pos	5-Methylcytosine	cpd:C02376	5-Methylcytosine	C5H7N3O	map00240 Pyrimidine metabolism
Com_16394_pos	11-Aminoundecanoic acid	cpd:C19325	11-Aminoundecanoic acid	C11H23NO2
Com_13273_pos	aloesin	cpd:C08994	Aloesin	C19H22O9
Com_13324_pos	Androsterone	cpd:C00523	Androsterone; 3alpha-Hydroxy-5alpha-androstan-17-one	C19H30O2
Com_6850_pos	Neolinustatin	cpd:C08336	Neolinustatin	C17H29NO11
Com_270_pos	Dichloromethane	cpd:C02271	Dichloromethane; Methylene chloride; Methylene dichloride	CH2Cl2
Com_550_pos	Kaempferol	cpd:C05903	Kaempferol; 3,4',5,7-Tetrahydroxyflavone; 3,5,7-Trihydroxy-2-(4-hydroxyphenyl)-4H-1-benzopyran-4-one; 5,7,4'-Trihydroxyflavonol; C.I. 75640; Indigo yellow; Kaempherol; Kempferol; Nimbecetin; Pelargidenolon; Populnetin; Rhamnolutein; Rhamnolutin; Robigenin; Swartziol; Trifolitin	C15H10O6	map00941 Flavonoid biosynthesis;map00944 Flavone and flavonol biosynthesis;map01100 Metabolic pathways;map01110 Biosynthesis of secondary metabolites
Com_8104_pos	Rhaponticin	cpd:C10288	Rhaponticin; Rhapontin	C21H24O9
Com_10958_pos	Lappaconitine	cpd:C08694	Lappaconitine	C32H44N2O8
Com_8422_pos	bruceantinol	cpd:C08750	Bruceantinol	C30H38O13
Com_10287_pos	Decuroside III	cpd:C09257	Decuroside III	C26H34O14
Com_13729_pos	Canthiumine	cpd:C10000	Canthiumine	C33H36N4O4
Com_6634_pos	Bretylium	cpd:C06855	Bretylium	C11H17BrN
Com_7790_pos	D-Alanyl-D-serine	cpd:C19719	D-Alanyl-D-serine	C6H12N2O4	map01502 Vancomycin resistance
Com_12367_pos	S-Adenosyl-L-homocysteine	cpd:C00021	S-Adenosyl-L-homocysteine; S-Adenosylhomocysteine	C14H20N6O5S	map00270 Cysteine and methionine metabolism;map01100 Metabolic pathways;map01230 Biosynthesis of amino acids
Com_3467_pos	Glycidyl Stearate	cpd:C19427	Glycidyl stearate	C21H40O3
Com_13304_pos	Cryptophorine	cpd:C10139	Cryptophorine	C17H27NO
Com_2369_pos	1,4-Dihydroxy-2-naphthoic acid	cpd:C03657	1,4-Dihydroxy-2-naphthoate; 1,4-Dihydroxy-2-naphthoic acid	C11H8O4	map00130 Ubiquinone and other terpenoid-quinone biosynthesis;map01100 Metabolic pathways;map01110 Biosynthesis of secondary metabolites
Com_101_pos	Butylated hydroxytoluene	cpd:C14693	Butylhydroxytoluene; BHT; 2,6-Di-t-butyl-4-methylphenol; 2,6-Di-tert-butyl-p-cresol; Butylated hydroxytoluene; 2,6-Bis(1,1-dimethylethyl)-4-methylphenol	C15H24O
Com_14976_pos	Apocynin	cpd:C11380	Apocynin; Acetovanillone	C9H10O3
Com_16903_pos	4-Fluoro-L-threonine	cpd:C15533	4-Fluoro-L-threonine	C4H8FNO3
Com_3965_pos	trans-Anethole	cpd:C10428	Anethole; t-Anethole; trans-Anethole	C10H12O	map00940 Phenylpropanoid biosynthesis
Com_19275_pos	Kanokoside C	cpd:C17430	Kanokoside C	C27H42O17
Com_11905_pos	Cytidine	cpd:C00475	Cytidine	C9H13N3O5	map00240 Pyrimidine metabolism;map01100 Metabolic pathways
Com_16216_pos	streptonigrin	cpd:C02081	Streptonigrin	C25H22N4O8
Com_7033_pos	Capsi-amide	cpd:C17515	Capsi-amide; N-(13-Methyltetradecyl)acetamide; CAP-A	C17H35NO
Com_13840_pos	ARECOLINE	cpd:C10129	Arecoline	C8H13NO2
Com_2490_pos	Isopimpinellin	cpd:C02162	Isopimpinellin; 5,8-Dimethoxypsoralen	C13H10O5	map01110 Biosynthesis of secondary metabolites
Com_1613_pos	Naphthalene	cpd:C00829	Naphthalene	C10H8	map01100 Metabolic pathways
Com_709_pos	DEHYDROASCORBIC ACID	cpd:C05422	Dehydroascorbate; Dehydroascorbic acid; L-Dehydroascorbate; L-Dehydroascorbic acid	C6H6O6	map00053 Ascorbate and aldarate metabolism;map00480 Glutathione metabolism;map01100 Metabolic pathways
Com_16125_pos	Midodrine	cpd:C07890	Midodrine	C12H18N2O4
Com_12378_pos	Biphenyl	cpd:C06588	Biphenyl; Phenylbenzene; 1,1'-Biphenyl; 1,1'-Diphenyl	C12H10	map01100 Metabolic pathways
Com_2900_pos	Emodin	cpd:C10343	Emodin	C15H10O5
Com_2627_pos	4-Vinylcyclohexene	cpd:C19310	4-Vinylcyclohexene; 4-Vinyl-1-cyclohexene	C8H12
Com_1379_pos	Cuminaldehyde	cpd:C06577	4-Isopropylbenzaldehyde; p-Cumic aldehyde; Cuminaldehyde	C10H12O
Com_15185_pos	Dithranol	cpd:C06831	Dithranol; Anthralin	C14H10O3
Com_6865_pos	Octylamine	cpd:C01740	Octylamine; N-Octylamine; Monoctylamine	C8H19N
Com_3863_pos	Tetracenomycin C	cpd:C06801	Tetracenomycin C	C23H20O11
Com_9799_pos	Lacinilene C 7-methyl ether	cpd:C09695	Lacinilene C 7-methyl ether	C16H20O3
Com_4090_pos	Gomisin H	cpd:C17820	Gomisin H	C23H30O7
Com_859_pos	Gingerenone A	cpd:C10460	Gingerenone A	C21H24O5
Com_18921_pos	4-(L-Alanin-3-yl)-2-hydroxy-cis,cis-muconate 6-semialdehyde	cpd:C04796	4-(L-Alanin-3-yl)-2-hydroxy-cis,cis-muconate 6-semialdehyde	C9H11NO6	map00350 Tyrosine metabolism
Com_12067_pos	Botrydial	cpd:C09622	Botrydial	C17H26O5
Com_19369_pos	Scoparone	cpd:C09311	Scoparone; 6,7-Dimethoxycoumarin	C11H10O4
Com_406_pos	Hexadecasphinganine	cpd:C13915	Hexadecasphinganine	C16H35NO2
Com_1404_pos	Estrane	cpd:C19641	Estrane; 19-Norandrostane	C18H30
Com_2857_pos	Fluorene	cpd:C07715	Fluorene; Diphenylenemethane; 2,2'-Methylenebiphenyl	C13H10	map01100 Metabolic pathways
Com_11073_pos	Disenecionyl cis-khellactone	cpd:C09261	Disenecionyl cis-khellactone	C24H26O7
Com_1382_pos	Palmatoside G	cpd:C17507	Palmatoside G	C25H32O10
Com_13647_pos	1'-Acetoxyeugenol acetate	cpd:C10427	1'-Acetoxyeugenol acetate	C14H16O5
Com_9653_pos	Vanillyl alcohol	cpd:C06317	Vanillyl alcohol; 4-Hydroxy-3-methoxy-benzenemethanol; 4-Hydroxy-3-methoxybenzyl alcohol; 4-Hydroxy-3-methoxybenzenemethanol	C8H10O3
Com_13444_pos	Militarinone D	cpd:C12332	Militarinone D	C26H31NO4
Com_3901_pos	Dehydrofalcarinone	cpd:C08445	Dehydrofalcarinone	C17H20O
Com_9434_pos	Pristimerin	cpd:C08633	Pristimerin	C30H40O4
Com_1226_pos	Pipecolic acid	cpd:C00408	L-Pipecolate; Pipecolinic acid; Pipecolic acid; 2-Piperidinecarboxylic acid; (S)-Piperidine-2-carboxylic acid	C6H11NO2	map00310 Lysine degradation;map00960 Tropane, piperidine and pyridine alkaloid biosynthesis;map01100 Metabolic pathways;map01110 Biosynthesis of secondary metabolites
Com_7126_pos	Supinine	cpd:C10403	Supinine; Butanoic acid, 2,3-dihydroxy-2-(1-methylethyl)-, (2,3,5,7a-tetrahydro-1H-pyrrolizin-7-yl)methyl ester, (7aS-(7(2R*,3S*),7aR*))-	C15H25NO4
Com_2460_pos	Chamazulene	cpd:C09633	Chamazulene	C14H16
Com_6181_pos	lycopsamine	cpd:C10347	Lycopsamine; 9-Viridiflorylretronecine	C15H25NO5
Com_4390_pos	Robinin	cpd:C10178	Robinin	C33H40O19
Com_5044_pos	Megestrol	cpd:C07120	Megestrol	C22H30O3
Com_5271_pos	chitobiose	cpd:C01674	Chitobiose; Diacetylchitobiose; N,N'-Diacetylchitobiose	C16H28N2O11	map00520 Amino sugar and nucleotide sugar metabolism;map01100 Metabolic pathways;map02010 ABC transporters
Com_2486_pos	4-Nitroaniline	cpd:C02126	4-Nitroaniline; p-Nitroaniline; 4-Nitrobenzeneamine	C6H6N2O2
Com_1082_pos	Acetophenone	cpd:C07113	Acetophenone; 1-Phenylethanone; Phenyl methyl ketone; Acetylbenzene; Methyl phenyl ketone	C8H8O
Com_14774_pos	delcorine	cpd:C08675	Delcorine	C26H41NO7
Com_902_pos	Shikonin	cpd:C17412	Shikonin	C16H16O5	map00130 Ubiquinone and other terpenoid-quinone biosynthesis;map01110 Biosynthesis of secondary metabolites
Com_6591_pos	L-Aspartic acid	cpd:C00049	L-Aspartate; L-Aspartic acid; 2-Aminosuccinic acid; L-Asp	C4H7NO4	map00220 Arginine biosynthesis;map00250 Alanine, aspartate and glutamate metabolism;map00260 Glycine, serine and threonine metabolism;map00261 Monobactam biosynthesis;map00270 Cysteine and methionine metabolism;map00300 Lysine biosynthesis;map00340 Histidine metabolism;map00410 beta-Alanine metabolism;map00460 Cyanoamino acid metabolism;map00710 Carbon fixation in photosynthetic organisms;map0076…
Com_7320_pos	Desthiobiotin	cpd:C01909	Dethiobiotin; Desthiobiotin	C10H18N2O3	map00780 Biotin metabolism;map01100 Metabolic pathways
Com_19548_pos	5-Aminopentanal	cpd:C12455	5-Aminopentanal	C5H11NO	map00960 Tropane, piperidine and pyridine alkaloid biosynthesis;map01100 Metabolic pathways;map01110 Biosynthesis of secondary metabolites
Com_5444_pos	biotin amide	cpd:C01893	Biotin amide	C10H17N3O2S
Com_9767_pos	Erythronolide B	cpd:C06635	Erythronolide B	C21H38O7
Com_4882_pos	Taxifolin	cpd:C01617	Taxifolin; Dihydroquercetin; (+)-Dihydroquercetin; (+)-Taxifolin; trans-Dihydroquercetin	C15H12O7	map00941 Flavonoid biosynthesis;map01100 Metabolic pathways;map01110 Biosynthesis of secondary metabolites
Com_17681_pos	L-gamma-Glutamyl-L-cysteinylglycinamide	cpd:C19689	Glutathione amide; L-gamma-Glutamyl-L-cysteinylglycinamide	C10H18N4O5S
Com_9049_pos	N,N-Dihydroxy-L-valine	cpd:C20314	N,N-Dihydroxy-L-valine	C5H11NO4	map00460 Cyanoamino acid metabolism;map01110 Biosynthesis of secondary metabolites
Com_400_pos	gamma-Aminobutyric acid	cpd:C00334	4-Aminobutanoate; 4-Aminobutanoic acid; 4-Aminobutyrate; 4-Aminobutyric acid; gamma-Aminobutyric acid; GABA	C4H9NO2	map00250 Alanine, aspartate and glutamate metabolism;map00330 Arginine and proline metabolism;map00410 beta-Alanine metabolism;map00650 Butanoate metabolism;map00760 Nicotinate and nicotinamide metabolism;map01100 Metabolic pathways
Com_2131_pos	Pseudopurpurin	cpd:C10394	Pseudopurpurin	C15H8O7
Com_4918_pos	2-Phenylphenol	cpd:C02499	2-Hydroxybiphenyl; Orthophenyl phenol; 2-Biphenylol; 2-Phenylphenol	C12H10O
Com_6818_pos	Chrysanthemic Acid	cpd:C09842	Chrysanthemic acid	C10H16O2
Com_2_pos	Nootkatone	cpd:C17914	Nootkatone	C15H22O
Com_3456_pos	Monobenzone	cpd:C14244	4-(Benzyloxyl)phenol; Monobenzone; 4-(Phenylmethoxy)phenol	C13H12O2
Com_2819_pos	Allysine	cpd:C04076	L-2-Aminoadipate 6-semialdehyde; 2-Aminoadipate 6-semialdehyde; L-Allysine; Allysine; (S)-2-Amino-6-oxohexanoate	C6H11NO3	map00300 Lysine biosynthesis;map00310 Lysine degradation;map00960 Tropane, piperidine and pyridine alkaloid biosynthesis;map01100 Metabolic pathways;map01110 Biosynthesis of secondary metabolites;map01230 Biosynthesis of amino acids
Com_202_pos	Propofol	cpd:C07523	Propofol; 2,6-Diisopropylphenol	C12H18O
Com_12589_pos	Paeonolide	cpd:C10715	Paeonolide	C20H28O12
Com_11014_pos	Dehydrocycloguanandin	cpd:C10055	Dehydrocycloguanandin	C18H14O4
Com_7166_pos	16alpha-Hydroxyestrone	cpd:C05300	16alpha-Hydroxyestrone	C18H22O3	map01100 Metabolic pathways
Com_8047_pos	3-Carbamoyl-2-phenylpropionic acid	cpd:C16591	3-Carbamoyl-2-phenylpropionic acid	C10H11NO4
Com_13099_pos	Floxuridine	cpd:C11736	5-Fluorodeoxyuridine; Floxuridine	C9H11FN2O5
Com_4582_pos	Rubiadin	cpd:C10402	Rubiadin	C15H10O4
Com_8588_pos	Mitoxantrone	cpd:C11195	Mitoxantrone	C22H28N4O6
Com_2507_pos	Sarmentosin	cpd:C08340	Sarmentosin; 2-Butenenitrile,4-(beta-D-glucopyranosyloxy)-2-(hydroxymethyl)-, (E)-	C11H17NO7
Com_15649_pos	3-Hydroxyhexobarbital	cpd:C03068	3-Hydroxyhexobarbital	C12H16N2O4
Com_2852_pos	Guvacine	cpd:C10149	Guvacine	C6H9NO2
Com_12085_pos	Podecdysone B	cpd:C08832	Podecdysone B	C27H42O6
Com_1394_pos	malonyldaidzin	cpd:C16191	Malonyldaidzin	C24H22O12	map00943 Isoflavonoid biosynthesis
Com_14352_pos	3beta-(1-Pyrrolidinyl)-5alpha-pregnane-11,20-dione	cpd:C15013	3beta-(1-Pyrrolidinyl)-5alpha-pregnane-11,20-dione	C25H39NO2
Com_2195_pos	Ethyl cinnamate	cpd:C06359	Ethyl cinnamate; 3-Phenylpropenoic acid ethyl	C11H12O2
Com_16485_pos	Prunin	cpd:C09099	Naringenin 7-O-beta-D-glucoside; Prunin	C21H22O10	map00941 Flavonoid biosynthesis
Com_9204_pos	Artemisin	cpd:C09344	Artemisin	C15H18O4
Com_16893_pos	karounidiol	cpd:C17394	Karounidiol	C30H48O2
Com_11669_pos	licoricidin	cpd:C16986	Licoricidin	C26H32O5
Com_4665_pos	1-Nitrosonaphthalene	cpd:C14788	1-Nitrosonaphthalene	C10H7NO
Com_4314_pos	Aethusin	cpd:C08395	Aethusin; 2,8,10-Tridecatriene-4,6-diyne	C13H14
Com_19121_pos	Canthaxanthin	cpd:C08583	Canthaxanthin	C40H52O2	map00906 Carotenoid biosynthesis
Com_7520_pos	N-Acetyl-L-leucine	cpd:C02710	N-Acetyl-L-leucine	C8H15NO3
Com_7749_pos	Dibenzofuran	cpd:C07729	Dibenzofuran; Diphenylene oxide	C12H8O	map01100 Metabolic pathways
Com_9970_pos	Probucol	cpd:C07373	Probucol	C31H48O2S2
Com_16482_pos	Linamarin	cpd:C01594	Linamarin; Phaseolunatin	C10H17NO6	map00460 Cyanoamino acid metabolism;map01110 Biosynthesis of secondary metabolites
Com_18141_pos	Lauroyl coenzyme A	cpd:C01832	Lauroyl-CoA; Lauroyl coenzyme A; Dodecanoyl-CoA	C33H58N7O17P3S	map00062 Fatty acid elongation;map00071 Fatty acid degradation;map01100 Metabolic pathways;map01212 Fatty acid metabolism
Com_7730_pos	17-Methyl-3-(2,4-cyclopentadien-1-ylidene)-5alpha-androstane-17beta-ol	cpd:C14879	17-Methyl-3-(2,4-cyclopentadien-1-ylidene)-5alpha-androstane-17beta-ol	C25H36O
Com_16450_pos	3-Methoxyestra-1,3,5(10),16-tetraene	cpd:C15107	3-Methoxyestra-1,3,5(10),16-tetraene	C19H24O
Com_173_pos	Diosmetin	cpd:C10038	Diosmetin; Luteolin 4'-methyl ether	C16H12O6
Com_18805_pos	Urdamycin B	cpd:C12406	Urdamycin B	C37H44O13
Com_1381_pos	pantetheine	cpd:C00831	Pantetheine; (R)-Pantetheine	C11H22N2O4S	map00332 Carbapenem biosynthesis;map00770 Pantothenate and CoA biosynthesis
Com_20027_pos	Aridanin	cpd:C08922	Aridanin	C38H61NO8
Com_13940_pos	100-2	cpd:C12408	100-2	C31H36O12
Com_8450_pos	Callichiline	cpd:C09088	Callichiline	C42H48N4O5
Com_14597_pos	(10S)-Juvenile hormone III diol phosphate	cpd:C16507	(10S)-Juvenile hormone III diol phosphate	C16H29O7P
Com_3376_pos	Gyromitrin	cpd:C08305	Gyromitrin; Acetaldehyde methylformylhydrazone	C4H8N2O
Com_12498_pos	Harpagoside	cpd:C09783	Harpagoside	C24H30O11
Com_6177_pos	Benzene	cpd:C01407	Benzene	C6H6
Com_344_pos	L-Isoleucine	cpd:C00407	L-Isoleucine; 2-Amino-3-methylvaleric acid	C6H13NO2	map00280 Valine, leucine and isoleucine degradation;map00290 Valine, leucine and isoleucine biosynthesis;map00460 Cyanoamino acid metabolism;map00960 Tropane, piperidine and pyridine alkaloid biosynthesis;map00966 Glucosinolate biosynthesis;map00970 Aminoacyl-tRNA biosynthesis;map01100 Metabolic pathways;map01110 Biosynthesis of secondary metabolites;map01210 2-Oxocarboxylic acid metabolism;map01…
Com_8734_pos	Traumatic Acid	cpd:C16308	Traumatic acid; (2E)-Dodecenedioic acid; Dodec-2-enedioic acid	C12H20O4	map00592 alpha-Linolenic acid metabolism;map01110 Biosynthesis of secondary metabolites
Com_16449_pos	Premithramycin A1	cpd:C12384	Premithramycin A1	C27H28O12
Com_12190_pos	Psoralidin	cpd:C10523	Psoralidin	C20H16O5
Com_18979_pos	Myxochelin A	cpd:C12220	Myxochelin A	C20H24N2O7
Com_120_pos	Methyl cinnamate	cpd:C06358	Methyl cinnamate; 3-Phenyl-2-propenoic acid methyl	C10H10O2
Com_4533_pos	15beta-Hydroxy-7alpha-mercapto-pregn-4-ene-3,20-dione 7-acetate	cpd:C14922	15beta-Hydroxy-7alpha-mercapto-pregn-4-ene-3,20-dione 7-acetate	C23H32O4S
Com_869_pos	meso-2,6-Diaminopimelic acid	cpd:C00680	meso-2,6-Diaminoheptanedioate; meso-2,6-Diaminopimelate; meso-2,6-Diaminopimelic acid; meso-Diaminoheptanedioate	C7H14N2O4	map00300 Lysine biosynthesis;map01100 Metabolic pathways;map01110 Biosynthesis of secondary metabolites;map01230 Biosynthesis of amino acids
Com_1335_pos	beta,beta-Dimethylacrylshikonin	cpd:C17415	beta,beta-Dimethylacrylshikonin; Dmask	C21H22O6
Com_14512_pos	3-[6-(Carboxymethylene)cyclohexa-2,4-dien-1-ylidene]-2-oxopropanate	cpd:C16214	3-[6-(Carboxymethylene)cyclohexa-2,4-dien-1-ylidene]-2-oxopropanate	C11H8O5
Com_3577_pos	Benzophenone	cpd:C06354	Benzophenone; Diphenyl ketone	C13H10O
Com_9448_pos	trovafloxacin	cpd:C07664	Trovafloxacin	C20H15F3N4O3
Com_9425_pos	Lancerin	cpd:C10075	Lancerin; 4-C-Glucosyl-1,3,7-trihydroxyxanthone	C19H18O10
Com_12893_pos	Indole-3-acetic acid	cpd:C00954	Indole-3-acetate; Indole-3-acetic acid; (Indol-3-yl)acetate; Indoleacetate; Indoleacetic acid; IAA	C10H9NO2	map00380 Tryptophan metabolism;map01100 Metabolic pathways;map04075 Plant hormone signal transduction
Com_11966_pos	Acremoauxin A	cpd:C08468	Acremoauxin A; 2-(3-Indolyl)propanoylmannitol	C16H21NO6
Com_2558_pos	Agnuside	cpd:C09765	Agnuside	C22H26O11
Com_3995_pos	L-gamma-Glutamyl-D-alanine	cpd:C03738	gamma-L-Glutamyl-D-alanine; L-gamma-Glutamyl-D-alanine	C8H14N2O5
Com_12924_pos	1,4-Naphthoquinone	cpd:C02617	1,4-Naphthoquinone; 1,4-Naphthalenedione	C10H6O2
Com_2736_pos	Kynurenic acid	cpd:C01717	4-Hydroxy-2-quinolinecarboxylic acid; Kynurenic acid; Kynurenate	C10H7NO3	map00380 Tryptophan metabolism;map01100 Metabolic pathways
Com_7936_pos	2-Oxo-4-phosphonobutanoate	cpd:C17941	2-Oxo-4-phosphonobutanoate; 2-Oxo-4-phosphonobutanoic acid	C4H7O6P	map00440 Phosphonate and phosphinate metabolism
Com_56_pos	Choline	cpd:C00114	Choline; Bilineurine	C5H14NO	map00260 Glycine, serine and threonine metabolism;map00564 Glycerophospholipid metabolism;map01100 Metabolic pathways;map02010 ABC transporters
Com_11898_pos	fluthiacet	cpd:C18859	Fluthiacet	C14H13ClFN3O3S2
Com_13688_pos	Isovaleraldehyde	cpd:C07329	3-Methylbutanal; Isovaleraldehyde	C5H10O
Com_9813_pos	Trioxsalen	cpd:C09314	Trioxsalen; Trioxysalen; 4,8,5'-Trimethylpsoralen	C14H12O3
Com_11536_pos	Fortimicin FU-10	cpd:C17971	Fortimicin FU-10	C12H24N2O9
Com_5448_pos	Astragalin	cpd:C12249	Kaempferol 3-O-glucoside; Kaempferol 3-O-beta-D-glucoside; Astragalin	C21H20O11	map00944 Flavone and flavonol biosynthesis;map01110 Biosynthesis of secondary metabolites
Com_16543_pos	7-Dehydrologanin tetraacetate	cpd:C11668	7-Dehydrologanin tetraacetate	C25H32O14
Com_13124_pos	Topotecan	cpd:C11158	Topotecan	C23H23N3O5
Com_7058_pos	2-Methoxy-5-nitrophenol	cpd:C17385	2-Methoxy-5-nitrophenol; 5-Nitroguaiacol	C7H7NO4
Com_3742_pos	Astilbin	cpd:C17449	Astilbin	C21H22O11
Com_9987_pos	fosfestrol	cpd:C08145	Diethylstilbestrol diphosphate; Fosfestrol; Diethylstilbestrol bisphosphate	C18H22O8P2
Com_7651_pos	4',5,6,7-Tetramethoxyflavanone	cpd:C15118	2,3-Dihydro-2-(4-methoxyphenyl)-5,6,7-trimethoxy-4H-1-benzopyran-4-one; 4',5,6,7-Tetramethoxyflavanone	C19H20O6
Com_6114_pos	Panthenol	cpd:C05944	Pantothenol; (R)-2,4-Dihydroxy-N-(3-hydroxypropyl)-3,3-dimethylbutanamide; Dexpanthenol; 2,4-Dihydroxy-N-(3-hydroxypropyl)-3,3-dimethylbutanamide; (+)-Panthenol; Bepanthen; Bepanthene; Bepantol; D-(+)-2,4-Dihydroxy-N-(3-hydroxypropyl)-3,3-dimethylbutyramide; Cozyme; D(+)-Panthenol; D(+)-Pantothenyl alcohol; D-P-A Injection; D-Panthenol; d-Pantothenol; d-Pantothenyl alcohol; Ilopan; Motilyn; Panad…	C9H19NO4	map00770 Pantothenate and CoA biosynthesis
Com_17257_pos	SANGUINARINE	cpd:C06162	Sanguinarine	C20H14NO4	map00950 Isoquinoline alkaloid biosynthesis
Com_1227_pos	p-Xylene	cpd:C06756	p-Xylene; 1,4-Dimethylbenzene; p-Methyltoluene	C8H10	map01100 Metabolic pathways
Com_3431_pos	spermidine	cpd:C00315	Spermidine; N-(3-Aminopropyl)-1,4-butane-diamine	C7H19N3	map00330 Arginine and proline metabolism;map00410 beta-Alanine metabolism;map00480 Glutathione metabolism;map00940 Phenylpropanoid biosynthesis;map01100 Metabolic pathways;map02010 ABC transporters
Com_15732_pos	Diprogulic Acid	cpd:C18825	Dikegulac; Diprogulic acid	C12H18O7
Com_2502_pos	N-Nitrosoguvacoline	cpd:C19482	N-Nitrosoguvacoline	C7H10N2O3
Com_1602_pos	3,4-Dihydroxybenzaldehyde	cpd:C16700	3,4-Dihydroxybenzaldehyde; Protocatechualdehyde	C7H6O3	map00950 Isoquinoline alkaloid biosynthesis
Com_13908_pos	Binapacryl	cpd:C19022	Binapacryl	C15H18N2O6
Com_2469_pos	Quassin	cpd:C08778	Quassin; Nigakilactone D	C22H28O6
Com_1647_pos	Dihydrothymine	cpd:C00906	5,6-Dihydrothymine; Dihydrothymine; 5,6-Dihydro-5-methyluracil	C5H8N2O2
Com_4813_pos	prohydrojasmon	cpd:C18538	Prohydrojasmon	C15H26O3
Com_15616_pos	5-Methylangelicin	cpd:C19444	5-Methylangelicin	C12H8O3
Com_20389_pos	2,5-Dichloro-carboxymethylenebut-2-en-4-olide	cpd:C12834	2,5-Dichloro-carboxymethylenebut-2-en-4-olide	C6H2Cl2O4	map01100 Metabolic pathways
Com_11424_pos	Apiin	cpd:C04858	Apigenin 7-O-[beta-D-apiosyl-(1->2)-beta-D-glucoside]; 7-O-(beta-D-Apiofuranosyl-1,2-beta-D-glucosyl)-5,7,4'-trihydroxyflavone; Apiin; 7-[(2-O-D-Apio-beta-D-furanosyl-beta-D-glucopyranosyl)oxy]-5-hydroxy-2-(4-hydroxy-phenyl)-4H-1-benzopyran-4-one; Apioside	C26H28O14	map00944 Flavone and flavonol biosynthesis
Com_6577_pos	(+/-)-6-Acetonyldihydrosanguinarine	cpd:C12201	(+/-)-6-Acetonyldihydrosanguinarine; 6-Acetonyl-5,6-dihydrosanguinarine; (+/-)-8-Acetonyldihydrosanguinarine	C23H19NO5
Com_1173_pos	Keracyanin	cpd:C08620	Cyanidin 3-O-rutinoside; Cyanidin 3-O-rhamnosylglucoside; Keracyanin	C27H31O15	map00942 Anthocyanin biosynthesis
Com_18140_pos	LINUSTATIN	cpd:C08333	Linustatin	C16H27NO11
Com_3934_pos	4-Aminobenzoic acid	cpd:C00568	4-Aminobenzoate; ABEE; 4-Aminobenzoic acid; p-Aminobenzoate	C7H7NO2	map00790 Folate biosynthesis;map01100 Metabolic pathways
Com_2469_pos	Quassin	cpd:C08776	Picrasin C; Nigakilactone J; Quassin	C23H34O7
Com_6015_pos	Eugenol	cpd:C10453	Eugenol	C10H12O2	map00940 Phenylpropanoid biosynthesis
Com_16384_pos	Phenyl salicylate	cpd:C14163	Phenyl salicylate	C13H10O3
Com_2175_pos	NITRILACARB	cpd:C18954	Nitrilacarb	C9H15N3O2
Com_2996_pos	Malonylglycitin	cpd:C16197	Malonylglycitin	C25H24O13	map00943 Isoflavonoid biosynthesis
Com_7349_pos	kurarinol	cpd:C17444	Kurarinol	C26H32O7
Com_11131_pos	Quinolinic acid	cpd:C03722	Quinolinate; Pyridine-2,3-dicarboxylate; Quinolinic acid; 2,3-Pyridinedicarboxylic acid	C7H5NO4	map00380 Tryptophan metabolism;map00410 beta-Alanine metabolism;map00760 Nicotinate and nicotinamide metabolism;map01100 Metabolic pathways
Com_11429_pos	Fenoprofen	cpd:C06997	Fenoprofen	C15H14O3
Com_19105_pos	Myricoside	cpd:C10479	Myricoside	C34H44O19
Com_464_pos	Coumarin	cpd:C05851	Coumarin; Coumarine; Cumarin; 2H-1-Benzopyran-2-one; 1,2-Benzopyrone; 2-Propenoic acid, 3-(2-hydroxyphenyl)-, delta-lactone; 5,6-Benzo-2-pyrone; Benzo-alpha-pyrone; cis-o-Coumarinic acid lactone; Coumarinic anhydride; o-Hydroxycinnamic acid lactone; Rattex; Tonka bean camphor	C9H6O2	map00940 Phenylpropanoid biosynthesis;map01110 Biosynthesis of secondary metabolites
Com_5977_pos	2-Propylglutaric acid	cpd:C16658	2-Propylglutaric acid; 2-PGA	C8H14O4
Com_7721_pos	isoferulic acid	cpd:C10470	Isoferulic acid	C10H10O4
Com_20150_pos	PD123177	cpd:C15552	PD 123177	C29H28N4O3
Com_14433_pos	Afzelin	cpd:C16911	Afzelin; Kaempferin; Kaempferol 3-O-alpha-L-rhamnoside	C21H20O10	map00944 Flavone and flavonol biosynthesis
Com_149_pos	Ryania	cpd:C08705	Ryanodine; Ryania	C25H35NO9
Com_1135_pos	Homovanillic acid	cpd:C05582	Homovanillate; Homovanillic acid; 3-Methoxy-4-hydroxyphenylacetate	C9H10O4	map00350 Tyrosine metabolism;map01100 Metabolic pathways
Com_3836_pos	Phenylethyl alcohol	cpd:C05853	Phenylethyl alcohol; Phenethyl alcohol; 2-Phenylethanol	C8H10O	map00360 Phenylalanine metabolism
Com_8687_pos	Pumiliotoxin 251D	cpd:C20031	Pumiliotoxin 251D; PTX 251D	C16H29NO
Com_15696_pos	cypendazole	cpd:C18917	Cypendazole	C16H19N5O3
Com_10692_pos	Clavamycin E	cpd:C17365	Clavamycin E	C11H17N3O6
Com_441_pos	Juvabione	cpd:C09693	Juvabione	C16H26O3
Com_8688_pos	Saphenamycin	cpd:C12311	Saphenamycin	C23H18N2O5
Com_20132_pos	6-Hydroxymelatonin	cpd:C05643	6-Hydroxymelatonin	C13H16N2O3	map00380 Tryptophan metabolism
Com_3480_pos	Isoniazid alpha-ketoglutaric acid	cpd:C16625	Isoniazid alpha-ketoglutaric acid	C11H11N3O5
Com_18438_pos	Exserohilone	cpd:C10593	Exserohilone	C20H22N2O6S2
Com_4482_pos	Bethanechol	cpd:C06850	Bethanechol	C7H17N2O2
Com_14350_pos	Flavin mononucleotide	cpd:C00061	FMN; Riboflavin-5-phosphate; Flavin mononucleotide	C17H21N4O9P	map00190 Oxidative phosphorylation;map00740 Riboflavin metabolism;map01100 Metabolic pathways;map01110 Biosynthesis of secondary metabolites
Com_14145_pos	Ranunculin	cpd:C08512	Ranunculin	C11H16O8
Com_7198_pos	glycidyl oleate	cpd:C19426	Glycidyl oleate	C21H38O3
Com_2733_pos	Pristinamycin IIA	cpd:C11299	Virginiamycin M1; Mikamycin A; Pristinamycin IIA; Streptogramin A	C28H35N3O7
Com_10248_pos	Narcotoline	cpd:C09593	Narcotoline	C21H21NO7	map00950 Isoquinoline alkaloid biosynthesis
Com_7283_pos	Estramustine	cpd:C11228	Estramustine	C23H31Cl2NO3
Com_858_pos	GUAIAZULENE	cpd:C09675	Guaiazulene; 1,4-Dimethyl-7-isopropylazulene	C15H18
Com_430_pos	Betaine	cpd:C00719	Betaine; Trimethylaminoacetate; Glycine betaine; N,N,N-Trimethylglycine; Trimethylammonioacetate	C5H11NO2	map00260 Glycine, serine and threonine metabolism;map01100 Metabolic pathways;map02010 ABC transporters
Com_4010_pos	Allopregnanolone	cpd:C13712	Allopregnanolone; 3alpha-Hydroxy-5alpha-pregnan-20-one; 3alpha-OH DHP	C21H34O2
Com_20595_pos	dTDP-4-dehydro-6-deoxy-alpha-D-glucose	cpd:C11907	dTDP-4-oxo-6-deoxy-D-glucose; dTDP-4-dehydro-6-deoxy-D-glucose; dTDP-4-dehydro-6-deoxy-alpha-D-glucose; dTDP-4-dehydro-6-deoxy-alpha-D-glucopyranose; dTDP-4-oxo-6-deoxy-alpha-D-glucose; dTDP-4-dehydro-6-deoxy-alpha-D-galactose; dTDP-4-dehydro-6-deoxy-D-galactose; dTDP-6-deoxy-D-xylo-hexos-4-ulose; dTDP-6-deoxy-D-xylo-4-hexulose; 4,6-Dideoxy-4-oxo-dTDP-D-glucose	C16H24N2O15P2
Com_5706_pos	Premithramycin A2'	cpd:C12385	Premithramycin A2'	C33H38O15
Com_13917_pos	rutaevin	cpd:C08779	Rutaevin	C26H30O9
Com_13500_pos	Gambiriin A2	cpd:C17773	Gambiriin A2	C30H28O12
Com_4532_pos	N-(3-Oxododecanoyl)homoserine lactone	cpd:C11840	N-(3-Oxododecanoyl)homoserine lactone	C16H27NO4
Com_11102_pos	N-Glycosyl-L-asparagine	cpd:C03411	N-Glycosyl-L-asparagine	C10H18N2O8
Com_9052_pos	Spinosin	cpd:C17834	Spinosin	C28H32O15
Com_7916_pos	Matairesinol	cpd:C10682	Matairesinol; (-)-Matairesinol	C20H22O6	map01110 Biosynthesis of secondary metabolites
Com_9496_pos	Aspoxicillin	cpd:C13269	Aspoxicillin	C21H27N5O7S
Com_4431_pos	GDP-4-dehydro-6-deoxy-alpha-D-mannose	cpd:C01222	GDP-4-dehydro-6-deoxy-D-mannose; GDP-4-dehydro-6-deoxy-D-talose; GDP-4-oxo-6-deoxy-D-mannose; GDP-4-dehydro-D-rhamnose; GDP-4-keto-6-deoxy-D-mannose; GDP-4-dehydro-alpha-D-rhamnose; GDP-4-dehydro-6-deoxy-alpha-D-mannose	C16H23N5O15P2	map00051 Fructose and mannose metabolism;map00520 Amino sugar and nucleotide sugar metabolism;map01100 Metabolic pathways
Com_3615_pos	coformycin	cpd:C01677	Coformycin	C11H16N4O5
Com_9149_pos	Suprofen	cpd:C07320	Suprofen	C14H12O3S
Com_11955_pos	Eleganin	cpd:C09401	Eleganin	C22H26O9
Com_2798_pos	Gallic acid	cpd:C01424	Gallate; Gallic acid; 3,4,5-Trihydroxybenzoic acid; 3,4,5-Trihydroxybenzoate; Pyrogallol-5-carboxylic acid	C7H6O5
Com_16235_pos	Isochamaejasmin	cpd:C09758	Isochamaejasmin; 3,3''-Binaringenin	C30H22O10
Com_1682_pos	bikaverin	cpd:C10306	Bikaverin	C20H14O8
Com_16059_pos	UDP-2,3-diacetamido-2,3-dideoxy-alpha-D-glucuronic acid	cpd:C19725	UDP-2,3-diacetamido-2,3-dideoxy-alpha-D-glucuronate; UDP-alpha-D-GlcNAc3NAcA; UDP-2,3-diacetamido-2,3-dideoxy-alpha-D-glucuronic acid	C19H28N4O18P2	map00520 Amino sugar and nucleotide sugar metabolism
Com_3434_pos	Dicyclomine	cpd:C06951	Dicyclomine; Dicycloverin	C19H35NO2

## Sheet: sheet3
Supplementary Data 3. Correlation coefficient between genes and metabolites
	Com_894_pos	Com_665_pos	Com_487_pos	Com_1560_pos	Com_2_pos	Com_1050_pos	Com_1577_pos	Com_77_pos	Com_1850_pos	Com_1173_pos	Com_161_pos	Com_805_pos	Com_120_pos	Com_1472_pos	Com_1016_pos	Com_763_pos	Com_441_pos	Com_517_pos	Com_1633_pos	Com_429_pos	Com_482_pos	Com_113_pos	Com_446_pos	Com_117_pos	Com_215_pos	Com_191_pos	Com_470_pos	Com_1875_pos	Com_369_pos	Com_1379_pos	Com_586_pos	Com_464_pos	Com_724_pos	Com_529_pos	Com_149_pos	Com_868_pos	Com_858_pos	Com_121_pos	Com_972_pos	Com_1682_pos	Com_960_pos	Com_911_pos	Com_1747_pos	Com_452_pos	Com_184_pos	Com_937_pos	Com_1064_pos	Com_322_pos	Com_2135_pos
evm.TU.Hic_asm_0.1596	0.313157	-0.427254	-0.419575	0.728562	-0.423421	0.487994	-0.261253	0.361371	0.352285	0.0946111	-0.309128	-0.19981	0.589274	0.389501	0.662912	-0.490275	-0.257534	-0.469055	-0.6167	0.758383	-0.195718	-0.304605	-0.360241	0.699368	0.419633	-0.51992	-0.451142	-0.391741	0.392356	-0.422784	-0.361427	0.642055	-0.380378	0.847051	0.30442	-0.373622	0.822869	-0.458393	-0.395519	-0.493451	-0.373654	-0.332258	-0.115442	-0.0747676	-0.487603	-0.399862	-0.39266	-0.317531	-0.242079
evm.TU.Hic_asm_0.1363	0.0133989	-0.540379	-0.403125	0.70562	-0.440041	0.171413	-0.224673	0.530503	0.498272	0.604536	-0.243867	-0.213557	0.349466	0.327713	0.732571	-0.604744	-0.378733	-0.609917	-0.483142	0.69262	-0.30363	-0.259271	-0.402832	0.474899	0.548152	-0.601933	-0.553389	-0.576942	0.587495	-0.397107	-0.338353	0.587209	-0.315576	0.657851	0.768567	-0.354873	0.670803	-0.56399	-0.571324	-0.577927	-0.375868	-0.422881	-0.258035	0.152847	-0.450838	-0.461139	-0.332351	-0.256688	-0.409717
evm.TU.Hic_asm_0.117	-0.154155	0.810489	0.298962	-0.587903	0.508555	-0.0789802	0.582921	-0.532291	-0.494421	-0.508285	0.525612	0.165723	-0.20451	-0.232511	-0.619492	0.556456	0.00458721	0.412318	0.267304	-0.522638	0.425933	0.577847	0.626946	-0.447843	-0.52707	0.622799	0.311894	0.347362	-0.533706	0.495424	0.431385	-0.49483	0.451946	-0.439108	-0.569266	0.210754	-0.515181	0.431042	0.385702	0.159519	0.384483	0.39818	-0.0457881	-0.263772	0.609655	0.555975	0.361416	0.589678	0.080696
evm.TU.Hic_asm_0.1507	0.179137	-0.643392	-0.593625	0.909798	-0.622917	0.531568	-0.459302	0.775952	0.712464	0.580642	-0.477162	-0.101084	0.735692	0.433808	0.875782	-0.685052	-0.445801	-0.725471	-0.804218	0.950896	-0.36918	-0.478706	-0.554341	0.824223	0.79628	-0.747311	-0.628552	-0.650464	0.643762	-0.610169	-0.524835	0.759558	-0.530239	0.917881	0.656906	-0.532998	0.927007	-0.687765	-0.638188	-0.658699	-0.533753	-0.513912	-0.245992	0.116306	-0.657019	-0.537147	-0.570588	-0.481244	-0.442879
evm.TU.Hic_asm_0.1431	0.112199	-0.593563	-0.468557	0.826814	-0.520766	0.185453	-0.414216	0.657615	0.553029	0.837101	-0.460403	-0.289276	0.339354	0.26115	0.762189	-0.645459	-0.251872	-0.71059	-0.622865	0.805631	-0.348392	-0.469069	-0.443991	0.670453	0.627637	-0.570797	-0.652768	-0.683243	0.714468	-0.507201	-0.432327	0.676001	-0.440903	0.588263	0.696808	-0.465367	0.768385	-0.652086	-0.658299	-0.64844	-0.43402	-0.412412	-0.0092179	0.262871	-0.545777	-0.523896	-0.45505	-0.467466	-0.246463
evm.TU.Hic_asm_0.294	0.0299199	-0.614657	-0.500416	0.824335	-0.528073	0.213004	-0.393131	0.795982	0.743936	0.885398	-0.397183	-0.294643	0.494222	0.325461	0.778184	-0.646425	-0.376858	-0.664596	-0.604924	0.856757	-0.332686	-0.407142	-0.471573	0.666585	0.767341	-0.69097	-0.552888	-0.627816	0.634577	-0.504157	-0.423971	0.621786	-0.430262	0.672994	0.845403	-0.433586	0.778187	-0.602223	-0.607301	-0.611745	-0.440431	-0.438734	-0.185632	0.116331	-0.576083	-0.514616	-0.462056	-0.402119	-0.3962
evm.TU.Hic_asm_0.1382	0.0865247	-0.693594	-0.266927	0.843167	-0.350649	0.118542	-0.287958	0.559165	0.44396	0.61022	-0.271645	-0.0524001	0.377446	0.330106	0.809889	-0.564896	-0.464557	-0.72311	-0.669885	0.69325	-0.187469	-0.330538	-0.446165	0.609561	0.559429	-0.547784	-0.681904	-0.68695	0.571	-0.308294	-0.233541	0.647712	-0.181657	0.555502	0.563247	-0.210005	0.776431	-0.676928	-0.660141	-0.685225	-0.269029	-0.410534	-0.141001	0.234874	-0.365323	-0.412127	-0.220043	-0.342285	-0.400743
evm.TU.Hic_asm_0.101	0.25468	-0.458462	-0.45294	0.806383	-0.451447	0.447743	-0.272897	0.406147	0.390417	0.237956	-0.345096	-0.266748	0.577406	0.426921	0.705421	-0.530606	-0.289071	-0.559101	-0.671201	0.80957	-0.221534	-0.339823	-0.374057	0.732287	0.448857	-0.534512	-0.560486	-0.504723	0.44145	-0.454131	-0.388756	0.657807	-0.402943	0.821923	0.374405	-0.427679	0.892277	-0.537612	-0.492732	-0.60548	-0.406675	-0.360146	-0.105326	-0.0138538	-0.495902	-0.42704	-0.425078	-0.352892	-0.266779
evm.TU.Hic_asm_0.35	-0.282202	0.410307	0.512262	-0.527508	0.359058	0.223705	0.236409	-0.413183	-0.280761	-0.427521	0.291023	0.235194	-0.202696	-0.365103	-0.471097	0.802419	-0.113038	0.180881	0.235644	-0.518195	0.263838	0.248181	0.0957316	-0.469856	-0.408126	0.423253	0.149339	0.0925716	-0.406181	0.429	0.310164	-0.475624	0.497143	-0.512508	-0.361686	0.342536	-0.519324	0.120756	0.078299	0.155799	0.269988	0.0363612	-0.275796	0.11625	0.756244	0.868945	0.412798	0.247721	-0.069769
evm.TU.Hic_asm_0.621	0.716276	-0.467087	-0.219396	0.750643	-0.299145	0.345619	-0.206278	0.257936	0.117944	0.154163	-0.166049	-0.291088	0.177813	-0.0878321	0.758981	-0.370352	-0.239771	-0.373504	-0.54492	0.779976	-0.079365	-0.201599	-0.347878	0.86509	0.286813	-0.428129	-0.305067	-0.268357	0.579887	-0.243984	-0.196329	0.910902	-0.162855	0.775493	0.156394	-0.138793	0.697492	-0.341959	-0.26435	-0.521298	-0.229707	-0.318365	0.150595	-0.085345	-0.327343	-0.265502	-0.178661	-0.213294	-0.121899
evm.TU.Hic_asm_0.1657	-0.16522	-0.507886	-0.298844	0.662887	-0.3317	-0.0204381	-0.308627	0.548844	0.456371	0.739047	-0.368976	-0.0797745	0.340814	0.409692	0.529839	-0.518074	-0.244122	-0.66153	-0.558125	0.509552	-0.222573	-0.390157	-0.309204	0.412245	0.5066	-0.375102	-0.668312	-0.67429	0.427269	-0.339754	-0.27258	0.343494	-0.27701	0.25007	0.502228	-0.315482	0.633163	-0.610341	-0.630938	-0.549504	-0.269846	-0.275429	-0.0276291	0.310597	-0.364758	-0.427738	-0.292796	-0.39679	-0.224827
evm.TU.Hic_asm_0.377	-0.10059	-0.454647	-0.342567	0.637843	-0.333241	0.162475	-0.206922	0.295558	0.209388	0.278399	-0.312407	0.129671	0.373231	0.52807	0.527628	-0.468963	-0.373441	-0.625941	-0.623725	0.416357	-0.248138	-0.321902	-0.304315	0.40895	0.311022	-0.315593	-0.735237	-0.658289	0.312923	-0.364599	-0.305788	0.358191	-0.286218	0.32656	0.16817	-0.373355	0.662919	-0.611928	-0.595002	-0.65097	-0.325252	-0.321266	-0.115273	0.365159	-0.298382	-0.3801	-0.326086	-0.340969	-0.314142
evm.TU.Hic_asm_0.1560	0.0277974	-0.683271	-0.537593	0.891995	-0.548037	0.176324	-0.394474	0.702108	0.606657	0.766342	-0.442905	-0.167841	0.469029	0.459583	0.804505	-0.701172	-0.41779	-0.718589	-0.692031	0.800404	-0.380658	-0.453134	-0.490622	0.700217	0.680994	-0.648144	-0.694091	-0.7088	0.599509	-0.554695	-0.465199	0.627393	-0.472026	0.608644	0.631351	-0.482025	0.85401	-0.669082	-0.655953	-0.723157	-0.48258	-0.460205	-0.120729	0.250496	-0.58779	-0.591084	-0.502807	-0.460369	-0.397086
evm.TU.Hic_asm_0.1164	-0.0512127	0.535957	0.119476	-0.58458	0.610335	-0.656479	0.462615	-0.461771	-0.416114	-0.286386	0.488393	-0.0902827	-0.480009	-0.205387	-0.566376	0.246312	0.0843196	0.737103	0.606024	-0.541133	0.453812	0.544375	0.788324	-0.514699	-0.478606	0.461148	0.680438	0.651818	-0.513659	0.463946	0.55122	-0.518041	0.378596	-0.472841	-0.312229	0.298746	-0.60037	0.758918	0.685926	0.245851	0.524305	0.705288	0.18333	-0.50146	0.251794	0.0850478	0.260085	0.55845	0.130537
evm.TU.Hic_asm_0.1062	-0.151601	0.751729	0.777522	-0.576638	0.534953	-0.321459	0.63135	-0.526953	-0.465776	-0.314974	0.607125	-0.220078	-0.336314	-0.370698	-0.728077	0.727904	0.471833	0.403715	0.453837	-0.536174	0.481956	0.589453	0.426899	-0.455885	-0.577045	0.672042	0.367884	0.42463	-0.619144	0.697604	0.491891	-0.560466	0.625344	-0.65534	-0.491611	0.593975	-0.501659	0.441103	0.409755	0.602351	0.471708	0.281616	0.181247	-0.359272	0.781264	0.722772	0.765173	0.590646	0.47368
evm.TU.Hic_asm_0.947	-0.0659887	-0.471223	-0.413964	0.759231	-0.414632	0.328625	-0.280081	0.657998	0.698776	0.490219	-0.317281	-0.228447	0.788362	0.581787	0.601506	-0.502252	-0.361317	-0.56341	-0.648532	0.765779	-0.177979	-0.320474	-0.377851	0.616131	0.662299	-0.595747	-0.508883	-0.519781	0.258294	-0.409579	-0.345739	0.399645	-0.360644	0.681212	0.57132	-0.353004	0.860719	-0.52558	-0.502707	-0.496222	-0.360778	-0.339245	-0.273017	-0.104391	-0.484541	-0.400085	-0.385771	-0.329956	-0.379997
evm.TU.Hic_asm_0.879_evm.TU.Hic_asm_0.880	-0.106067	-0.517042	-0.382847	0.570924	-0.406419	-0.0418086	-0.33843	0.572107	0.484307	0.85188	-0.36571	-0.163467	0.134868	0.214381	0.556616	-0.544603	-0.236174	-0.563327	-0.378801	0.508517	-0.345807	-0.375746	-0.350546	0.356774	0.525339	-0.453811	-0.519683	-0.582464	0.579538	-0.407154	-0.338787	0.407195	-0.347094	0.276782	0.683084	-0.369085	0.46679	-0.513941	-0.550389	-0.505268	-0.341328	-0.326185	-0.0554957	0.348356	-0.425299	-0.459718	-0.365403	-0.369302	-0.256514
evm.TU.Hic_asm_0.772_evm.TU.Hic_asm_0.773	0.0311218	-0.714948	-0.379299	0.875916	-0.41123	0.244635	-0.439336	0.826129	0.748198	0.805657	-0.389395	-0.077233	0.625791	0.36209	0.833421	-0.609196	-0.493367	-0.75445	-0.746062	0.835048	-0.183922	-0.436493	-0.469859	0.677617	0.811686	-0.670519	-0.623819	-0.69907	0.602425	-0.39089	-0.282908	0.633047	-0.275268	0.6747	0.781014	-0.290019	0.828773	-0.699382	-0.69076	-0.654274	-0.297455	-0.387741	-0.225664	0.131476	-0.500832	-0.448958	-0.348777	-0.438581	-0.460949
evm.TU.Hic_asm_0.54	0.0357817	-0.590309	-0.429219	0.750823	-0.463791	0.0716129	-0.373498	0.746457	0.665159	0.945626	-0.366391	-0.310185	0.315541	0.209574	0.701824	-0.57889	-0.324311	-0.594277	-0.510286	0.756508	-0.309619	-0.382564	-0.428324	0.612651	0.692034	-0.603082	-0.489524	-0.577013	0.615604	-0.441991	-0.367327	0.565879	-0.370031	0.495708	0.772384	-0.363821	0.658728	-0.528326	-0.543931	-0.572318	-0.381994	-0.389516	-0.0809457	0.157458	-0.503904	-0.470583	-0.39865	-0.377069	-0.324737
evm.TU.Hic_asm_0.1751	0.243919	-0.478026	-0.46504	0.891957	-0.47833	0.362346	-0.235489	0.522636	0.420621	0.400524	-0.31848	-0.166812	0.614416	0.464193	0.777646	-0.656068	-0.316745	-0.676874	-0.782931	0.858697	-0.23435	-0.313102	-0.363692	0.793755	0.549445	-0.540928	-0.668686	-0.597345	0.528243	-0.456083	-0.395176	0.733719	-0.403418	0.825878	0.405935	-0.443002	0.949174	-0.619487	-0.567508	-0.649576	-0.414682	-0.392121	-0.0738082	0.0358599	-0.530111	-0.523118	-0.403538	-0.323167	-0.275941
evm.TU.Hic_asm_0.1069	-0.1835	0.621415	0.696356	-0.706695	0.653595	-0.164038	0.472312	-0.584164	-0.565217	-0.589701	0.531709	0.405305	-0.31638	-0.391237	-0.666287	0.73966	0.118331	0.376818	0.361555	-0.748969	0.533333	0.497217	0.478492	-0.637937	-0.576379	0.697734	0.339154	0.355789	-0.553393	0.710686	0.6121	-0.574626	0.71403	-0.669065	-0.610269	0.583665	-0.695864	0.361482	0.333535	0.426686	0.593103	0.384948	-0.0158173	-0.0944797	0.812136	0.752029	0.681182	0.499717	0.192736
evm.TU.Hic_asm_0.1308	0.448374	-0.536478	-0.510588	0.851474	-0.528744	0.407256	-0.349551	0.373942	0.267284	0.33225	-0.422255	-0.284636	0.322849	0.234948	0.810926	-0.611678	-0.234454	-0.587639	-0.657874	0.843982	-0.33105	-0.416516	-0.426045	0.821326	0.405749	-0.533598	-0.592224	-0.534373	0.682578	-0.533162	-0.459628	0.856537	-0.475267	0.816548	0.349708	-0.495637	0.850156	-0.562275	-0.513609	-0.682002	-0.47111	-0.410582	0.0680711	0.157741	-0.557242	-0.512729	-0.488954	-0.426266	-0.185901
evm.TU.Hic_asm_0.1762	0.251911	-0.618121	-0.54401	0.724579	-0.517546	0.359791	-0.419003	0.714498	0.536494	0.588542	-0.377496	0.194467	0.45332	0.194386	0.854467	-0.721236	-0.464819	-0.647136	-0.670289	0.749387	-0.350631	-0.384877	-0.436933	0.643689	0.738695	-0.644494	-0.513226	-0.558664	0.791231	-0.508501	-0.399167	0.798053	-0.417457	0.788602	0.633003	-0.44365	0.620723	-0.597906	-0.552884	-0.584435	-0.405611	-0.421677	-0.193407	0.260554	-0.606891	-0.569288	-0.479894	-0.374532	-0.437072
evm.TU.Hic_asm_0.267	-0.127727	0.388983	-0.00769596	-0.687835	0.315857	-0.266462	0.200565	-0.382926	-0.268879	-0.520214	0.241263	0.178745	-0.299886	-0.107192	-0.580907	0.285489	0.0995829	0.744759	0.628969	-0.609084	0.126542	0.299699	0.424933	-0.555404	-0.366333	0.283691	0.709209	0.66913	-0.533606	0.177051	0.222554	-0.583583	0.0914894	-0.402247	-0.374232	0.137199	-0.672592	0.690953	0.674397	0.444483	0.231765	0.432391	-0.0221742	-0.272559	0.112525	0.0989315	0.0262358	0.308512	0.0591431
evm.TU.Hic_asm_0.1594	0.185267	-0.541637	-0.317278	0.755901	-0.310096	0.330909	-0.254013	0.351189	0.326659	0.201097	-0.271849	-0.100791	0.510872	0.408422	0.731335	-0.52673	-0.364408	-0.598962	-0.632886	0.688328	-0.114264	-0.301966	-0.32966	0.563004	0.414598	-0.502938	-0.585872	-0.541667	0.46369	-0.309265	-0.218231	0.627572	-0.221055	0.761061	0.456433	-0.265844	0.804146	-0.583905	-0.554618	-0.602882	-0.242155	-0.290831	-0.174408	0.0545283	-0.404154	-0.398497	-0.271055	-0.315263	-0.332379
evm.TU.Hic_asm_0.492	0.591964	-0.429922	-0.398448	0.749737	-0.403867	0.489514	-0.281823	0.300226	0.217954	0.0965369	-0.300144	-0.264026	0.38181	0.124562	0.726569	-0.456931	-0.220974	-0.410499	-0.602513	0.810698	-0.171371	-0.300644	-0.346932	0.836165	0.348534	-0.477932	-0.371139	-0.319211	0.539198	-0.398139	-0.330757	0.832748	-0.347351	0.869972	0.199447	-0.339592	0.775348	-0.393549	-0.319116	-0.534344	-0.345053	-0.315425	0.0638029	-0.0716127	-0.468291	-0.369267	-0.372391	-0.311173	-0.151342
evm.TU.Hic_asm_0.489	0.217955	-0.680167	-0.635453	0.92924	-0.647631	0.601848	-0.539398	0.724465	0.639447	0.501881	-0.575814	-0.0113323	0.726584	0.450085	0.899682	-0.706824	-0.43632	-0.776939	-0.86865	0.934554	-0.401268	-0.575295	-0.570381	0.840989	0.756726	-0.718707	-0.711688	-0.712401	0.696755	-0.664971	-0.561953	0.799039	-0.580173	0.920164	0.564094	-0.599273	0.949338	-0.755373	-0.699574	-0.720597	-0.557749	-0.509152	-0.1956	0.234762	-0.685468	-0.565356	-0.63681	-0.58128	-0.415909
evm.TU.Hic_asm_0.1539	0.0193201	-0.670514	-0.575784	0.848517	-0.611825	0.231252	-0.422497	0.745044	0.658299	0.808078	-0.465298	-0.161104	0.473963	0.421509	0.827639	-0.761956	-0.363963	-0.740148	-0.646113	0.821319	-0.447394	-0.467647	-0.518353	0.64225	0.73699	-0.700435	-0.675357	-0.704993	0.707675	-0.599601	-0.516939	0.668033	-0.528185	0.69574	0.792992	-0.532817	0.803545	-0.688055	-0.680214	-0.64945	-0.525053	-0.496018	-0.177845	0.277953	-0.649604	-0.633333	-0.537479	-0.465676	-0.392844
evm.TU.Hic_asm_0.1768	-0.00774538	-0.529976	-0.490375	0.581579	-0.487372	0.153262	-0.341126	0.494441	0.474227	0.65064	-0.368939	-0.232743	0.183621	0.232957	0.652733	-0.597581	-0.275744	-0.531302	-0.344617	0.599514	-0.411587	-0.366273	-0.400843	0.368868	0.501977	-0.574478	-0.479511	-0.533511	0.651955	-0.48997	-0.413089	0.525195	-0.428909	0.548835	0.792809	-0.456329	0.514008	-0.505669	-0.533447	-0.527006	-0.426755	-0.386175	-0.188646	0.281457	-0.513401	-0.498424	-0.456322	-0.357395	-0.337954
evm.TU.Hic_asm_0.1283	0.0600317	-0.613435	-0.411742	0.843109	-0.488741	0.261502	-0.388501	0.54265	0.474244	0.673572	-0.448943	-0.243559	0.366301	0.334837	0.761489	-0.561302	-0.330184	-0.755901	-0.668858	0.759623	-0.322776	-0.471776	-0.478834	0.640995	0.533229	-0.540563	-0.750171	-0.754385	0.636683	-0.475945	-0.410656	0.636921	-0.382418	0.569183	0.598644	-0.43897	0.816069	-0.721068	-0.725902	-0.730608	-0.426032	-0.447693	-0.081575	0.320387	-0.445897	-0.425458	-0.415664	-0.479632	-0.306102
evm.TU.Hic_asm_0.1731	-0.170347	0.22875	0.321882	-0.669262	0.0670112	0.245552	-0.0985444	-0.372837	-0.225173	-0.557741	-0.0452837	0.268446	-0.253141	-0.303357	-0.548149	0.602771	0.327067	0.386347	0.491731	-0.608123	-0.0930851	-0.0619861	-0.131171	-0.526946	-0.355439	0.275777	0.388767	0.352127	-0.35009	0.0935153	-0.0221195	-0.507919	0.0657521	-0.486533	-0.397277	0.188244	-0.650514	0.268936	0.285792	0.618478	0.0304027	-0.018774	-0.0785403	0.222791	0.341226	0.518944	0.134219	-0.0643456	0.229764
evm.TU.Hic_asm_0.1383	-0.0797698	-0.672749	-0.62949	0.83981	-0.670813	0.42964	-0.513282	0.776898	0.645144	0.601695	-0.593564	0.263725	0.741959	0.640276	0.785928	-0.78591	-0.410951	-0.861808	-0.863576	0.729773	-0.497726	-0.587273	-0.562614	0.637808	0.790559	-0.645361	-0.843447	-0.818076	0.620157	-0.689343	-0.605192	0.590452	-0.618909	0.6712	0.526085	-0.635359	0.852783	-0.830998	-0.781103	-0.644058	-0.58499	-0.52827	-0.233886	0.452039	-0.67927	-0.655494	-0.631175	-0.593596	-0.418341
evm.TU.Hic_asm_0.1381	0.0685008	-0.651502	-0.479906	0.852503	-0.512193	0.40323	-0.345291	0.561613	0.53638	0.398276	-0.380805	-0.068207	0.633368	0.534022	0.830208	-0.658446	-0.450501	-0.718001	-0.713245	0.793118	-0.313186	-0.399672	-0.498363	0.632516	0.611988	-0.67154	-0.690368	-0.667666	0.547532	-0.500483	-0.418514	0.65772	-0.407283	0.829348	0.619	-0.430993	0.89103	-0.698344	-0.663777	-0.663481	-0.44218	-0.46836	-0.294309	0.164692	-0.54661	-0.514224	-0.439575	-0.410299	-0.456082
evm.TU.Hic_asm_0.1329	-0.119135	0.759603	0.36726	-0.744888	0.239601	-0.2949	0.64448	-0.722545	-0.6619	-0.596446	0.533547	-0.102933	-0.613728	-0.279131	-0.769732	0.55621	0.447595	0.658733	0.709814	-0.705162	0.0243033	0.590384	0.329595	-0.550395	-0.739744	0.576005	0.506018	0.610932	-0.607833	0.327788	0.120463	-0.581223	0.20919	-0.649074	-0.700102	0.230505	-0.697794	0.647065	0.648722	0.609843	0.0925179	0.118392	0.136124	-0.150764	0.533142	0.444709	0.379504	0.592143	0.389652
evm.TU.Hic_asm_0.1697	0.0692136	-0.551907	-0.453929	0.821376	-0.422901	0.344054	-0.287955	0.443364	0.443561	0.282686	-0.359116	-0.161347	0.625276	0.58731	0.700803	-0.564982	-0.390475	-0.610597	-0.688957	0.733873	-0.223434	-0.365938	-0.386111	0.64023	0.48286	-0.555374	-0.641104	-0.589663	0.36222	-0.4498	-0.363308	0.538042	-0.379744	0.720386	0.409102	-0.407735	0.908194	-0.596601	-0.563723	-0.660276	-0.385366	-0.352401	-0.18772	0.0604278	-0.491565	-0.469045	-0.422448	-0.384468	-0.367941
evm.TU.Hic_asm_0.140	-0.0399918	0.430685	0.620842	-0.220155	0.755754	-0.663596	0.744476	-0.295776	-0.316231	-0.121873	0.839394	-0.120068	-0.211033	-0.194095	-0.331299	0.410526	-0.160033	0.375358	0.231439	-0.298711	0.757148	0.791203	0.616042	-0.219591	-0.336715	0.43085	0.375525	0.381292	-0.580612	0.832191	0.799977	-0.32586	0.852607	-0.395109	-0.285746	0.747374	-0.234743	0.463859	0.425927	0.11486	0.701484	0.457652	0.0417669	-0.664987	0.646974	0.431379	0.800421	0.78797	-0.0101418
evm.TU.Hic_asm_0.1670	0.0778149	-0.488335	-0.436226	0.811049	-0.439488	0.387334	-0.295431	0.603457	0.617887	0.415981	-0.339023	-0.250666	0.747835	0.530156	0.663076	-0.522572	-0.345033	-0.569922	-0.688582	0.820452	-0.189051	-0.340944	-0.393441	0.709364	0.618479	-0.595941	-0.526119	-0.515199	0.328645	-0.436102	-0.368979	0.519279	-0.38501	0.759777	0.496981	-0.378519	0.907831	-0.535601	-0.498279	-0.543473	-0.38414	-0.355195	-0.202633	-0.095623	-0.508551	-0.419611	-0.409238	-0.352651	-0.342102
evm.TU.Hic_asm_0.763	-0.0892359	-0.502048	-0.465421	0.742554	-0.430546	0.103218	-0.365568	0.793761	0.740198	0.922652	-0.39243	-0.267075	0.51631	0.374105	0.603807	-0.559241	-0.330328	-0.598117	-0.591899	0.743431	-0.247991	-0.390658	-0.344824	0.604645	0.732586	-0.554858	-0.51622	-0.59283	0.457592	-0.443443	-0.357464	0.423566	-0.392645	0.459288	0.696671	-0.409637	0.718615	-0.528177	-0.546137	-0.569751	-0.362179	-0.309564	-0.107282	0.0804465	-0.511218	-0.465973	-0.440623	-0.387472	-0.327745
evm.TU.Hic_asm_0.387	0.0144691	-0.58497	-0.497487	0.782028	-0.544918	0.257878	-0.313288	0.511026	0.356767	0.499602	-0.406674	0.142122	0.407583	0.475521	0.744083	-0.675526	-0.406668	-0.763822	-0.724575	0.620082	-0.42965	-0.409713	-0.465547	0.579026	0.523503	-0.504026	-0.808306	-0.751862	0.599541	-0.540326	-0.483127	0.612343	-0.455433	0.539354	0.381519	-0.517266	0.750856	-0.728356	-0.693605	-0.707031	-0.498628	-0.496578	-0.136033	0.456895	-0.488265	-0.546089	-0.466046	-0.419413	-0.369942
evm.TU.Hic_asm_0.451	-0.16425	-0.625707	-0.528362	0.797013	-0.626275	0.318526	-0.420642	0.659771	0.628914	0.654939	-0.515036	-0.0798941	0.588743	0.597554	0.717098	-0.684237	-0.314921	-0.795566	-0.67326	0.713555	-0.475723	-0.516677	-0.556373	0.530104	0.66567	-0.635674	-0.792736	-0.781318	0.558998	-0.61454	-0.563375	0.500056	-0.550304	0.605873	0.685619	-0.562057	0.826489	-0.768799	-0.759539	-0.603721	-0.560732	-0.529551	-0.250181	0.369422	-0.582443	-0.559315	-0.533864	-0.523151	-0.371141
evm.TU.Hic_asm_0.1346	0.0328871	-0.342936	-0.317541	0.593145	-0.302207	0.409093	-0.183867	0.315516	0.388639	0.0235878	-0.239155	-0.135443	0.688031	0.548767	0.48038	-0.375582	-0.269741	-0.421919	-0.538248	0.581797	-0.103348	-0.239196	-0.277196	0.472108	0.3748	-0.438825	-0.430849	-0.375551	0.141593	-0.313444	-0.260311	0.348175	-0.276877	0.674829	0.299486	-0.283529	0.744703	-0.42283	-0.382982	-0.397031	-0.273587	-0.245201	-0.246782	-0.120356	-0.36848	-0.29851	-0.297385	-0.255352	-0.283524
evm.TU.Hic_asm_0.133	-0.0887256	0.525571	0.165049	-0.40164	0.0873342	0.441592	0.112667	-0.424712	-0.307842	-0.280388	0.0349067	-0.107894	-0.298696	-0.4438	-0.393412	0.660495	0.057115	0.107999	0.15355	-0.264401	0.021129	0.0655458	0.07974	-0.228344	-0.432562	0.395389	0.022386	-0.0119264	-0.120969	0.107992	-0.00517181	-0.243341	0.122707	-0.327542	-0.328131	-0.103011	-0.372516	0.0575545	-0.00336309	-0.0534636	-0.0265767	-0.0379191	-0.0725715	0.222568	0.529104	0.713072	0.0369781	0.0752655	0.08102
evm.TU.Hic_asm_0.1871	0.021905	-0.5332	-0.417034	0.717741	-0.421883	0.00238868	-0.333785	0.644107	0.528327	0.902873	-0.363671	-0.255608	0.226008	0.217557	0.649264	-0.58148	-0.27947	-0.604441	-0.511583	0.671562	-0.297313	-0.372048	-0.349461	0.560322	0.588274	-0.49325	-0.550849	-0.605292	0.608613	-0.418664	-0.341954	0.534803	-0.35505	0.39526	0.652746	-0.384106	0.624129	-0.535956	-0.558248	-0.604366	-0.35266	-0.334564	0.00343381	0.23984	-0.46392	-0.483848	-0.384303	-0.368141	-0.25999
evm.TU.Hic_asm_0.1829	-0.0314608	-0.485324	-0.471355	0.778243	-0.396484	0.117077	-0.237574	0.463465	0.4041	0.513813	-0.343507	-0.1793	0.445408	0.545007	0.611548	-0.575997	-0.361992	-0.600393	-0.637988	0.642919	-0.251599	-0.335707	-0.295922	0.58677	0.453183	-0.450291	-0.666346	-0.624987	0.360998	-0.440095	-0.355569	0.444871	-0.383394	0.474132	0.369345	-0.444246	0.81191	-0.559282	-0.554581	-0.706373	-0.378887	-0.304897	-0.0683818	0.160555	-0.454278	-0.502044	-0.428128	-0.350022	-0.317937
evm.TU.Hic_asm_0.1603	-0.00289915	0.515264	0.319079	-0.536575	0.787738	-0.444863	0.184592	-0.436037	-0.42879	-0.273393	0.240147	0.0923073	-0.299514	-0.315942	-0.572187	0.377411	0.209883	0.468882	0.31525	-0.521771	0.723979	0.256024	0.865931	-0.493852	-0.449798	0.656177	0.451501	0.410468	-0.382738	0.603132	0.742975	-0.476079	0.546532	-0.520471	-0.36882	0.382801	-0.524046	0.478848	0.385693	0.188901	0.777552	0.907546	0.353576	-0.341953	0.365722	0.268174	0.351849	0.268692	0.32155
evm.TU.Hic_asm_0.571	0.603567	-0.438262	-0.417233	0.710311	-0.442592	0.476455	-0.381379	0.517926	0.302178	0.351599	-0.35871	0.0156846	0.34928	-0.0458389	0.725778	-0.464891	-0.272307	-0.472366	-0.692384	0.774097	-0.223096	-0.359964	-0.37574	0.887139	0.518677	-0.441259	-0.370259	-0.369525	0.667912	-0.42791	-0.360476	0.866722	-0.365361	0.721378	0.147114	-0.363906	0.635297	-0.429237	-0.343545	-0.519832	-0.357122	-0.349125	0.128297	0.103247	-0.468469	-0.358472	-0.407392	-0.36018	-0.1582
evm.TU.Hic_asm_0.1909	-0.230475	0.794517	0.0385372	-0.427681	0.156358	-0.165916	0.746798	-0.384371	-0.357063	-0.216045	0.591192	-0.113436	-0.267575	-0.07868	-0.478408	0.295828	-0.0268107	0.358134	0.318381	-0.324947	0.0470404	0.689081	0.432975	-0.303697	-0.404821	0.384064	0.221628	0.286278	-0.419271	0.221188	0.0777676	-0.371875	0.146598	-0.299884	-0.341331	-0.0568446	-0.37159	0.419405	0.38179	0.0821916	-0.0108375	0.0557838	-0.147868	-0.243279	0.414234	0.308795	0.173228	0.706458	-0.0310916
evm.TU.Hic_asm_0.1907	-0.0440011	-0.5441	-0.442288	0.715435	-0.45716	0.503929	-0.339492	0.385812	0.360321	0.106413	-0.422767	0.212116	0.673544	0.634981	0.65804	-0.523708	-0.445802	-0.705715	-0.755815	0.569459	-0.301852	-0.432725	-0.447033	0.50078	0.452996	-0.489579	-0.76744	-0.693014	0.369726	-0.48619	-0.414956	0.471996	-0.396295	0.646427	0.273884	-0.462402	0.804267	-0.720126	-0.67243	-0.646776	-0.424362	-0.421221	-0.299882	0.32027	-0.426875	-0.402012	-0.447685	-0.452487	-0.423489
evm.TU.Hic_asm_0.1820	0.136306	-0.649173	-0.529312	0.954243	-0.546125	0.308037	-0.356455	0.754107	0.675555	0.725662	-0.381645	-0.234828	0.608383	0.429043	0.878113	-0.69843	-0.458004	-0.728176	-0.760915	0.942812	-0.309621	-0.392785	-0.488699	0.810193	0.74993	-0.711655	-0.653834	-0.674495	0.624592	-0.522678	-0.438266	0.738547	-0.436329	0.813153	0.703912	-0.455227	0.943679	-0.66671	-0.640868	-0.723586	-0.466629	-0.475656	-0.185637	0.0831436	-0.595631	-0.551368	-0.472638	-0.396833	-0.436056
evm.TU.Hic_asm_0.1897	0.506439	-0.390067	-0.356215	0.717341	-0.357058	0.482625	-0.237717	0.261077	0.20663	0.00246524	-0.268951	-0.220773	0.461555	0.22617	0.653973	-0.410861	-0.22292	-0.391255	-0.606697	0.748394	-0.124791	-0.270003	-0.313796	0.781793	0.314725	-0.435616	-0.377002	-0.306323	0.404868	-0.356906	-0.29635	0.72367	-0.31159	0.82082	0.122461	-0.303642	0.784311	-0.380661	-0.303261	-0.497855	-0.310819	-0.282605	0.0264301	-0.110813	-0.422249	-0.332684	-0.333049	-0.285399	-0.155053
evm.TU.Hic_asm_0.83	-0.0238868	-0.69635	-0.358767	0.81985	-0.447455	0.179438	-0.344854	0.625778	0.576185	0.646412	-0.348551	-0.118537	0.484109	0.44016	0.794406	-0.635465	-0.398782	-0.732626	-0.62227	0.725729	-0.281597	-0.390764	-0.493029	0.543929	0.636913	-0.637493	-0.675215	-0.69119	0.575829	-0.41035	-0.336844	0.590716	-0.308931	0.636399	0.740891	-0.310887	0.794738	-0.694536	-0.687221	-0.60714	-0.3578	-0.44343	-0.232878	0.220421	-0.479627	-0.490828	-0.321977	-0.397939	-0.409377
evm.TU.Hic_asm_0.160	0.174245	-0.482076	-0.436544	0.782093	-0.465383	0.452682	-0.329407	0.458419	0.463628	0.236099	-0.398822	-0.224121	0.669033	0.505523	0.645956	-0.50977	-0.244051	-0.549351	-0.669998	0.771573	-0.233381	-0.39675	-0.411959	0.705035	0.493326	-0.540747	-0.54561	-0.492913	0.353883	-0.473976	-0.41333	0.558796	-0.433635	0.763322	0.347949	-0.413654	0.892156	-0.537465	-0.484783	-0.516461	-0.414516	-0.35787	-0.113368	-0.0145081	-0.517039	-0.427832	-0.436669	-0.413233	-0.240073
evm.TU.Hic_asm_0.515	-0.124774	-0.683634	-0.405864	0.672485	-0.415619	0.100035	-0.323997	0.631915	0.565855	0.676609	-0.295285	0.0732289	0.36305	0.377215	0.750845	-0.636547	-0.521865	-0.661232	-0.509327	0.575376	-0.325011	-0.331495	-0.446891	0.372481	0.643421	-0.629011	-0.591283	-0.650297	0.591077	-0.401176	-0.306847	0.506563	-0.28525	0.529584	0.790058	-0.31774	0.583424	-0.627366	-0.636456	-0.604292	-0.337921	-0.421157	-0.340063	0.318718	-0.456242	-0.494723	-0.343578	-0.329869	-0.536181
evm.TU.Hic_asm_0.1206	0.30557	-0.385308	-0.311533	0.737773	-0.254703	0.249966	-0.142203	0.162508	0.0828692	0.0737254	-0.229588	-0.167406	0.358149	0.368467	0.604839	-0.43483	-0.279489	-0.486169	-0.635877	0.616372	-0.0777337	-0.235388	-0.204869	0.656563	0.20109	-0.308372	-0.570868	-0.463986	0.33551	-0.283621	-0.209947	0.594169	-0.223867	0.594164	0.0576469	-0.292666	0.799723	-0.464663	-0.422093	-0.65594	-0.238142	-0.213669	0.0624547	0.0334262	-0.320564	-0.358479	-0.267789	-0.257456	-0.176981
evm.TU.Hic_asm_0.1706	0.0457744	-0.475574	-0.404634	0.780571	-0.408857	0.388097	-0.269635	0.587062	0.613951	0.363212	-0.304989	-0.207406	0.776137	0.55282	0.638567	-0.497182	-0.363438	-0.552888	-0.675732	0.783913	-0.161422	-0.310793	-0.381032	0.667708	0.608908	-0.585902	-0.508042	-0.495606	0.278759	-0.402078	-0.33769	0.478225	-0.348366	0.750144	0.483573	-0.341083	0.887265	-0.522181	-0.482828	-0.513938	-0.355465	-0.343243	-0.244397	-0.117418	-0.478602	-0.392295	-0.37404	-0.323368	-0.36317
evm.TU.Hic_asm_0.1648	-0.137281	0.249897	0.514285	-0.63073	0.655206	-0.493524	0.3677	-0.398627	-0.320052	-0.574848	0.545261	0.336304	-0.250302	-0.162812	-0.533613	0.463093	-0.014817	0.668176	0.570176	-0.699601	0.511019	0.497359	0.435848	-0.61011	-0.380389	0.361124	0.698088	0.660781	-0.691271	0.626833	0.643315	-0.60691	0.620015	-0.519632	-0.403387	0.70677	-0.648989	0.633292	0.634049	0.547623	0.622991	0.492337	-0.0730233	-0.419837	0.450876	0.347985	0.575786	0.491644	0.0194168
evm.TU.Hic_asm_0.581	0.436713	-0.575221	-0.446019	0.862946	-0.434934	0.439058	-0.34404	0.40304	0.323913	0.240089	-0.368989	-0.202355	0.468379	0.288868	0.830029	-0.577456	-0.332234	-0.577791	-0.703568	0.849384	-0.204241	-0.382415	-0.399998	0.812894	0.452685	-0.560638	-0.552276	-0.506644	0.596851	-0.443685	-0.347464	0.829679	-0.365864	0.880383	0.363636	-0.382576	0.884568	-0.558469	-0.501972	-0.669908	-0.364702	-0.353475	-0.025178	0.0428268	-0.523998	-0.466179	-0.412805	-0.395394	-0.268588
evm.TU.Hic_asm_0.212	-0.203405	-0.561649	-0.458285	0.705938	-0.498566	0.11825	-0.301317	0.632498	0.626626	0.727518	-0.362294	-0.193769	0.470791	0.522718	0.65147	-0.654376	-0.313604	-0.667478	-0.506776	0.652197	-0.372999	-0.366729	-0.428704	0.411765	0.628298	-0.608278	-0.636244	-0.657958	0.499401	-0.481738	-0.421511	0.419968	-0.42426	0.539842	0.804679	-0.438128	0.70989	-0.623336	-0.641766	-0.535749	-0.435144	-0.420351	-0.264628	0.222313	-0.523633	-0.539975	-0.417767	-0.366682	-0.38227
evm.TU.Hic_asm_0.1321	0.274598	-0.447819	-0.406202	0.77098	-0.404958	0.459658	-0.268066	0.433477	0.434099	0.193958	-0.305088	-0.251205	0.636559	0.405654	0.67362	-0.478404	-0.295924	-0.491209	-0.646938	0.800888	-0.158262	-0.306729	-0.36128	0.732362	0.476725	-0.542015	-0.458901	-0.419544	0.369393	-0.402724	-0.336122	0.622983	-0.352842	0.83322	0.359686	-0.348812	0.864689	-0.471898	-0.417449	-0.525103	-0.352743	-0.325249	-0.129542	-0.118138	-0.47752	-0.381793	-0.378243	-0.319918	-0.272765
evm.TU.Hic_asm_0.1337	0.431269	-0.609968	-0.524046	0.936726	-0.577322	0.389909	-0.415604	0.635496	0.513008	0.596669	-0.443446	-0.326134	0.458908	0.224226	0.876866	-0.663925	-0.269283	-0.635937	-0.721709	0.978011	-0.328915	-0.4466	-0.49398	0.932883	0.634963	-0.650366	-0.556493	-0.55167	0.724973	-0.554594	-0.479354	0.893016	-0.49378	0.866114	0.526309	-0.470104	0.911457	-0.584141	-0.531907	-0.646844	-0.486157	-0.453948	0.0395984	0.0719533	-0.631186	-0.547828	-0.498479	-0.451038	-0.229368
evm.TU.Hic_asm_0.355	-0.085399	-0.442694	-0.392085	0.211693	-0.393207	0.368168	-0.37953	0.465714	0.373814	0.150569	-0.322319	0.661523	0.409376	0.25927	0.46744	-0.51586	-0.336436	-0.431639	-0.34838	0.206994	-0.373083	-0.326479	-0.358994	0.0582094	0.537915	-0.446581	-0.323417	-0.360233	0.498304	-0.404343	-0.326588	0.333866	-0.343051	0.475429	0.46194	-0.334891	0.14936	-0.447121	-0.402908	-0.161271	-0.298942	-0.314639	-0.39766	0.42343	-0.445706	-0.414681	-0.375998	-0.313456	-0.402862
evm.TU.Hic_asm_0.1448	-0.0689531	-0.3613	-0.235546	0.226805	-0.267137	0.0319974	-0.241247	0.32596	0.314371	0.487103	-0.200145	-0.0492056	-0.0167284	0.00345624	0.400019	-0.370232	-0.158064	-0.322431	-0.0712407	0.268621	-0.269633	-0.215579	-0.257974	0.0323294	0.338375	-0.371576	-0.227092	-0.31168	0.521516	-0.245936	-0.195012	0.305951	-0.193642	0.293872	0.705214	-0.20653	0.12005	-0.3097	-0.349724	-0.218806	-0.198109	-0.23277	-0.198925	0.270278	-0.287704	-0.285888	-0.211253	-0.198561	-0.238882
evm.TU.Hic_asm_0.1291	-0.172138	0.576297	0.518595	-0.803695	0.740588	-0.433406	0.373704	-0.560683	-0.528172	-0.566017	0.457061	0.375905	-0.379242	-0.314198	-0.757207	0.585043	0.192745	0.629477	0.543813	-0.836823	0.574375	0.452137	0.678159	-0.733095	-0.561235	0.68353	0.599471	0.58433	-0.639843	0.665485	0.677806	-0.705155	0.616555	-0.730568	-0.588047	0.55587	-0.802501	0.607258	0.564499	0.518728	0.690141	0.672004	0.126241	-0.251144	0.57643	0.4734	0.536317	0.458029	0.251277
evm.TU.Hic_asm_0.1259	-0.22888	0.567142	0.427	-0.826061	0.627127	-0.317815	0.388692	-0.558576	-0.474864	-0.633538	0.462229	0.370388	-0.353638	-0.264334	-0.745402	0.60385	0.09783	0.665434	0.588064	-0.830638	0.439369	0.468831	0.567431	-0.741397	-0.546843	0.58704	0.623359	0.599415	-0.675403	0.562253	0.550919	-0.728884	0.520485	-0.673481	-0.562138	0.468225	-0.814219	0.624177	0.589578	0.502487	0.545507	0.535587	-0.029213	-0.228909	0.555129	0.494378	0.442841	0.474332	0.125824
evm.TU.Hic_asm_0.1492	0.604786	-0.408362	-0.376358	0.734044	-0.395198	0.477403	-0.263602	0.254485	0.165185	0.057836	-0.292436	-0.261134	0.351635	0.11868	0.704912	-0.446802	-0.181553	-0.40268	-0.590391	0.783941	-0.169517	-0.292237	-0.334956	0.823012	0.304541	-0.443451	-0.376935	-0.309594	0.529932	-0.386196	-0.326826	0.827637	-0.341021	0.846792	0.150706	-0.331481	0.763798	-0.386739	-0.309634	-0.514317	-0.338742	-0.308278	0.0966295	-0.058617	-0.450961	-0.363751	-0.353087	-0.303985	-0.110839
evm.TU.Hic_asm_0.277	0.432932	-0.421816	-0.387378	0.743992	-0.386478	0.486171	-0.258589	0.326589	0.294076	0.0793378	-0.290343	-0.24289	0.517857	0.281836	0.680195	-0.448518	-0.25286	-0.435322	-0.619636	0.782509	-0.148462	-0.291328	-0.340196	0.767292	0.379439	-0.490056	-0.410398	-0.354162	0.42007	-0.385285	-0.319976	0.708923	-0.336546	0.849412	0.237859	-0.332153	0.817006	-0.422307	-0.354868	-0.518057	-0.335689	-0.306802	-0.0372358	-0.106334	-0.455353	-0.360014	-0.36142	-0.304953	-0.205176
evm.TU.Hic_asm_0.1804	0.139496	0.248542	0.351177	-0.488649	0.751901	-0.443594	-0.0169799	-0.394437	-0.365663	-0.349417	0.12076	0.0850497	-0.301473	-0.33733	-0.470884	0.330765	0.273926	0.53015	0.379768	-0.489464	0.694266	0.0998982	0.700752	-0.441469	-0.392188	0.510607	0.568379	0.507478	-0.339746	0.557385	0.728823	-0.395415	0.512017	-0.434614	-0.319907	0.495543	-0.498873	0.502642	0.441058	0.319034	0.789442	0.889942	0.406865	-0.363039	0.231647	0.175627	0.344321	0.103889	0.364514
evm.TU.Hic_asm_0.1807	0.0314572	0.709524	0.274758	-0.705837	0.312298	-0.197529	0.388778	-0.663267	-0.509021	-0.595596	0.316878	-0.358921	-0.455007	-0.298472	-0.751301	0.504982	0.616164	0.733759	0.715327	-0.536607	0.184081	0.382471	0.447157	-0.486836	-0.66264	0.514399	0.655026	0.709535	-0.550331	0.300551	0.199128	-0.535959	0.146445	-0.432598	-0.498499	0.200661	-0.595116	0.702757	0.679915	0.656987	0.22132	0.385676	0.263813	-0.389864	0.322806	0.34133	0.250333	0.388949	0.52845
evm.TU.Hic_asm_0.1513	0.257303	-0.607286	-0.520664	0.843077	-0.573354	0.508828	-0.460721	0.55783	0.520074	0.496683	-0.495254	-0.258941	0.486984	0.281297	0.838854	-0.604246	-0.310648	-0.688558	-0.676452	0.886259	-0.357755	-0.502113	-0.521146	0.737502	0.589633	-0.652174	-0.626078	-0.636307	0.719347	-0.565293	-0.485606	0.78676	-0.486479	0.860595	0.645411	-0.512515	0.846834	-0.670104	-0.645945	-0.663508	-0.491102	-0.469007	-0.135856	0.194348	-0.578968	-0.465932	-0.52401	-0.504695	-0.315308
evm.TU.Hic_asm_0.1212	0.0949472	-0.715359	-0.485818	0.899861	-0.609538	0.346861	-0.429709	0.828723	0.747453	0.691821	-0.426712	-0.0880723	0.693895	0.467091	0.864039	-0.730644	-0.372386	-0.739529	-0.731814	0.891874	-0.378352	-0.450017	-0.596615	0.746615	0.834075	-0.764522	-0.621574	-0.641385	0.625033	-0.55486	-0.492548	0.706315	-0.47898	0.822113	0.740385	-0.414182	0.892654	-0.689273	-0.637776	-0.527263	-0.49619	-0.538416	-0.231131	0.13111	-0.650688	-0.58755	-0.454217	-0.453898	-0.398797
evm.TU.Hic_asm_0.1168	0.301059	-0.603596	-0.425953	0.848634	-0.468542	0.331235	-0.304123	0.507889	0.445626	0.481038	-0.310439	-0.285089	0.395918	0.250292	0.853577	-0.601512	-0.37145	-0.615623	-0.615426	0.857182	-0.263679	-0.331997	-0.452659	0.730096	0.537313	-0.634574	-0.551672	-0.552589	0.659777	-0.433641	-0.359487	0.800377	-0.343826	0.835424	0.620904	-0.361541	0.824544	-0.578041	-0.549972	-0.656818	-0.392685	-0.434327	-0.129639	0.0757107	-0.503589	-0.460572	-0.37322	-0.336681	-0.348966
evm.TU.Hic_asm_0.533	-0.166909	0.385834	0.0946903	-0.509558	0.128631	0.348736	-0.0871902	-0.401716	-0.217743	-0.287402	-0.113252	-0.0818092	-0.326701	-0.401058	-0.448414	0.617513	0.105499	0.234721	0.315489	-0.371657	0.0147566	-0.0867989	0.0982205	-0.394379	-0.401485	0.335559	0.177279	0.0884805	-0.154122	0.0604185	0.0255243	-0.382161	0.0639052	-0.388941	-0.201978	-0.0908846	-0.490371	0.145395	0.0646043	0.0512018	0.0383497	0.111206	-0.0701991	0.229594	0.387592	0.594059	-0.0632047	-0.0762765	0.0848264
evm.TU.Hic_asm_0.1083	0.0807389	-0.605816	-0.5098	0.861562	-0.536634	0.399955	-0.376495	0.617127	0.608144	0.579937	-0.418616	-0.265799	0.568887	0.425845	0.81335	-0.618596	-0.404138	-0.707094	-0.680617	0.866374	-0.325695	-0.427485	-0.491384	0.681156	0.638248	-0.674361	-0.658469	-0.674636	0.60226	-0.525054	-0.446769	0.668611	-0.440444	0.803753	0.717892	-0.48054	0.883463	-0.675653	-0.665999	-0.694742	-0.46978	-0.465275	-0.240175	0.138864	-0.548565	-0.474383	-0.484038	-0.431814	-0.416032
evm.TU.Hic_asm_0.1750	0.0035536	-0.612987	-0.378716	0.854175	-0.379791	0.0919997	-0.321266	0.658139	0.530305	0.734738	-0.353172	-0.0682574	0.479347	0.430229	0.724777	-0.599257	-0.426244	-0.722013	-0.735947	0.711405	-0.202567	-0.380905	-0.371652	0.657207	0.626361	-0.505748	-0.70267	-0.708452	0.498656	-0.382328	-0.292393	0.550476	-0.289519	0.47641	0.499372	-0.33308	0.817435	-0.659866	-0.650388	-0.708677	-0.311135	-0.345442	-0.0685207	0.212812	-0.437619	-0.478353	-0.339876	-0.391058	-0.355849
evm.TU.Hic_asm_0.1525	-0.0366724	0.708883	0.303515	-0.827462	0.577108	-0.366642	0.438291	-0.646445	-0.546291	-0.618157	0.456819	-0.000669689	-0.498125	-0.359705	-0.79921	0.571704	0.296613	0.840809	0.714432	-0.727306	0.401096	0.508081	0.667372	-0.623606	-0.650574	0.610221	0.779503	0.771931	-0.65916	0.487508	0.474706	-0.661736	0.383132	-0.60525	-0.600783	0.35296	-0.79394	0.813719	0.773124	0.535938	0.473897	0.607464	0.177001	-0.412526	0.445445	0.403152	0.335072	0.518128	0.307037
evm.TU.Hic_asm_0.98	-0.122607	-0.379564	-0.34325	0.32245	-0.353567	0.0683698	-0.286384	0.454971	0.465266	0.650798	-0.270514	-0.172897	0.0866094	0.0819744	0.443335	-0.429884	-0.185288	-0.384007	-0.140418	0.39527	-0.324175	-0.271598	-0.295877	0.125233	0.449915	-0.452822	-0.283773	-0.385824	0.545268	-0.341369	-0.28449	0.3189	-0.295943	0.353109	0.820672	-0.317733	0.234413	-0.359703	-0.410495	-0.299059	-0.288273	-0.276802	-0.224222	0.242216	-0.372733	-0.341167	-0.320897	-0.252723	-0.279805
evm.TU.Hic_asm_0.887	-0.246565	0.458474	0.5247	-0.526191	0.671544	-0.484719	0.657375	-0.333078	-0.283892	-0.3607	0.778882	0.239566	-0.194056	-0.163157	-0.48513	0.495289	-0.232619	0.511578	0.414296	-0.56803	0.569863	0.74777	0.525267	-0.522817	-0.338202	0.398974	0.520598	0.486878	-0.676166	0.716692	0.67803	-0.554501	0.735871	-0.481479	-0.310261	0.655534	-0.543319	0.540925	0.511941	0.299851	0.59411	0.38833	-0.226556	-0.482347	0.633904	0.488817	0.664282	0.750891	-0.156551
evm.TU.Hic_asm_0.464	-0.251899	-0.374959	-0.33619	0.565772	-0.297361	0.231683	-0.180778	0.28585	0.348601	0.154037	-0.293069	-0.0254621	0.594373	0.703641	0.413596	-0.415291	-0.308243	-0.532358	-0.532853	0.419675	-0.179496	-0.291726	-0.259252	0.293444	0.32545	-0.362993	-0.626883	-0.558375	0.107464	-0.340647	-0.281679	0.172606	-0.294114	0.417134	0.30297	-0.352838	0.701341	-0.535629	-0.532162	-0.504663	-0.294762	-0.247116	-0.265306	0.134333	-0.324356	-0.347206	-0.324995	-0.311224	-0.325539
evm.TU.Hic_asm_0.1906	0.0801051	-0.733507	-0.429089	0.897927	-0.470875	0.26289	-0.415992	0.653938	0.614442	0.637244	-0.415302	-0.200796	0.535897	0.429455	0.852845	-0.646496	-0.423917	-0.726066	-0.684052	0.832871	-0.268409	-0.452816	-0.505013	0.670327	0.666454	-0.68354	-0.662043	-0.686629	0.60444	-0.46122	-0.361568	0.669179	-0.357696	0.734953	0.72866	-0.358855	0.884182	-0.693681	-0.680993	-0.6828	-0.380157	-0.427873	-0.19403	0.160344	-0.543313	-0.51136	-0.401523	-0.461858	-0.414848
evm.TU.Hic_asm_0.296	-0.133412	-0.557744	-0.409159	0.600453	-0.429761	0.0617501	-0.32408	0.551189	0.522557	0.758063	-0.34335	-0.183282	0.214287	0.281651	0.628054	-0.560065	-0.329604	-0.59273	-0.386039	0.557786	-0.357134	-0.358159	-0.398235	0.334974	0.53749	-0.543805	-0.54558	-0.610318	0.587907	-0.422844	-0.350507	0.438724	-0.344087	0.422713	0.799625	-0.382855	0.523639	-0.557743	-0.596571	-0.554003	-0.369068	-0.379582	-0.210744	0.315607	-0.43544	-0.448711	-0.378862	-0.352366	-0.373688
evm.TU.Hic_asm_0.1637	0.0195269	-0.614891	-0.546854	0.86766	-0.558957	0.238913	-0.389787	0.805307	0.748182	0.869725	-0.417288	-0.280188	0.550465	0.398728	0.794103	-0.680718	-0.398266	-0.695496	-0.662686	0.884244	-0.354192	-0.41946	-0.47624	0.708114	0.778574	-0.69986	-0.605773	-0.662894	0.620352	-0.543742	-0.461876	0.629741	-0.472932	0.698721	0.806537	-0.485466	0.84037	-0.631643	-0.630706	-0.65773	-0.479417	-0.455539	-0.188792	0.123011	-0.604934	-0.549768	-0.505114	-0.416877	-0.411378
evm.TU.Hic_asm_0.1138	0.265678	-0.622444	-0.436871	0.876556	-0.532594	0.301423	-0.387678	0.563262	0.473889	0.548581	-0.431302	-0.270129	0.459822	0.341469	0.819598	-0.681687	-0.197039	-0.682988	-0.661455	0.858463	-0.317846	-0.446498	-0.479375	0.744256	0.579271	-0.610949	-0.629119	-0.599792	0.674438	-0.500956	-0.434929	0.774096	-0.444575	0.788485	0.592511	-0.414739	0.878292	-0.640244	-0.602869	-0.565051	-0.432836	-0.428286	-0.0107086	0.142297	-0.593961	-0.564273	-0.41554	-0.4534	-0.199983
evm.TU.Hic_asm_0.9	0.190286	-0.634318	-0.374315	0.906624	-0.444835	0.239933	-0.252976	0.499211	0.433287	0.484501	-0.287085	-0.258988	0.446573	0.400524	0.828538	-0.594658	-0.40246	-0.66733	-0.674544	0.818478	-0.244517	-0.318596	-0.464126	0.733511	0.516322	-0.602671	-0.655098	-0.623357	0.537809	-0.406111	-0.345471	0.713429	-0.309887	0.729247	0.522832	-0.322532	0.906495	-0.62665	-0.594535	-0.697392	-0.385803	-0.451586	-0.124661	0.0986282	-0.45365	-0.460673	-0.321978	-0.333477	-0.361084
evm.TU.Hic_asm_0.1063	0.248128	0.161043	0.668308	-0.0443624	0.535324	-0.430664	0.603808	-0.326599	-0.300058	-0.268582	0.743588	-0.364717	-0.277127	-0.310586	-0.135412	0.495182	-0.127933	0.39402	0.248951	-0.108954	0.57065	0.653569	0.204063	0.0653573	-0.355161	0.208241	0.414396	0.428596	-0.502567	0.68846	0.592594	-0.080139	0.744115	-0.205475	-0.344552	0.797946	-0.0736132	0.432834	0.455508	0.145867	0.484335	0.137572	0.0657773	-0.653142	0.603853	0.508492	0.773649	0.632729	0.0110411
evm.TU.Hic_asm_0.1740	0.533568	-0.504255	-0.461351	0.851709	-0.45718	0.417704	-0.257108	0.357146	0.214255	0.243922	-0.298094	-0.18259	0.336118	0.178918	0.835301	-0.569006	-0.350058	-0.549137	-0.69828	0.840501	-0.245512	-0.300059	-0.381473	0.870364	0.395843	-0.511177	-0.540772	-0.479657	0.646154	-0.445925	-0.373725	0.905138	-0.368799	0.849817	0.246712	-0.409784	0.833488	-0.514149	-0.447353	-0.709704	-0.406036	-0.398777	0.0355725	0.0794515	-0.482121	-0.449907	-0.406441	-0.310484	-0.254831
evm.TU.Hic_asm_0.52	-0.19058	-0.493937	-0.396077	0.674384	-0.410137	0.0421419	-0.25569	0.542045	0.426133	0.684067	-0.343725	0.0424125	0.35767	0.473112	0.573012	-0.575815	-0.355829	-0.696547	-0.605423	0.504937	-0.32113	-0.349363	-0.340844	0.421868	0.513424	-0.406746	-0.734553	-0.719729	0.45125	-0.415254	-0.358034	0.378104	-0.344343	0.298164	0.458051	-0.417334	0.640703	-0.644804	-0.653567	-0.631498	-0.371852	-0.367167	-0.119947	0.389291	-0.385076	-0.467851	-0.365552	-0.355327	-0.331872
evm.TU.Hic_asm_0.590	-0.110061	-0.542031	-0.516343	0.660676	-0.428928	0.195223	-0.378142	0.465579	0.336103	0.469459	-0.47091	0.246483	0.397607	0.511608	0.614647	-0.627825	-0.4072	-0.706048	-0.678684	0.472003	-0.350603	-0.46558	-0.32695	0.41932	0.475577	-0.400753	-0.772875	-0.739013	0.509733	-0.503561	-0.393226	0.43437	-0.425773	0.384698	0.335736	-0.52572	0.63878	-0.687072	-0.681032	-0.710095	-0.389881	-0.317306	-0.118446	0.49809	-0.470784	-0.536585	-0.50301	-0.473925	-0.36188
evm.TU.Hic_asm_0.1590	0.327158	-0.564111	-0.5545	0.87805	-0.578791	0.371634	-0.326776	0.641062	0.547409	0.615195	-0.35231	-0.306646	0.450238	0.245691	0.870486	-0.677861	-0.360657	-0.617828	-0.655288	0.945973	-0.355954	-0.347313	-0.471501	0.8294	0.65076	-0.686963	-0.531205	-0.544242	0.716076	-0.543114	-0.474658	0.847386	-0.476143	0.888352	0.652766	-0.48669	0.846301	-0.560371	-0.524006	-0.655811	-0.502324	-0.483052	-0.111284	0.0574657	-0.608681	-0.539781	-0.492849	-0.345214	-0.348243
evm.TU.Hic_asm_0.603	0.00531627	0.672324	0.402648	-0.672309	0.750684	-0.40909	0.328122	-0.471835	-0.489848	-0.389908	0.37567	0.185542	-0.313707	-0.378224	-0.701225	0.482632	0.284253	0.576189	0.395713	-0.622848	0.668916	0.401709	0.834833	-0.523964	-0.492953	0.720933	0.56657	0.551202	-0.500942	0.635385	0.69278	-0.545038	0.553472	-0.594019	-0.549478	0.433522	-0.654248	0.594327	0.536851	0.398157	0.721952	0.812579	0.329002	-0.381335	0.460686	0.374043	0.437656	0.415907	0.378982
evm.TU.Hic_asm_0.1378	-0.34571	-0.509148	-0.535114	0.724314	-0.514542	0.164422	-0.296751	0.823375	0.802175	0.774937	-0.36872	-0.00641486	0.763006	0.71359	0.585509	-0.664356	-0.430123	-0.683163	-0.657215	0.660161	-0.352357	-0.355229	-0.400474	0.47344	0.797652	-0.618031	-0.647309	-0.674163	0.323526	-0.519375	-0.453551	0.285451	-0.473237	0.503257	0.697612	-0.490532	0.771842	-0.623365	-0.621718	-0.533306	-0.463183	-0.408946	-0.350447	0.147157	-0.55902	-0.556419	-0.487456	-0.356734	-0.478069
evm.TU.Hic_asm_0.381	0.462266	-0.482212	-0.4729	0.853884	-0.488812	0.463917	-0.260701	0.432724	0.31462	0.229419	-0.311095	-0.156784	0.510867	0.299788	0.802931	-0.595426	-0.313912	-0.561057	-0.732775	0.86253	-0.24862	-0.306438	-0.395396	0.868747	0.474946	-0.54406	-0.537952	-0.46793	0.569668	-0.469063	-0.407457	0.844466	-0.411498	0.89628	0.271179	-0.423253	0.884358	-0.522985	-0.444602	-0.62102	-0.42882	-0.406543	-0.0189064	0.00842942	-0.529901	-0.478534	-0.420935	-0.317321	-0.249168
evm.TU.Hic_asm_0.908	-0.279257	0.630777	0.583686	-0.849016	0.717231	-0.339807	0.419646	-0.612207	-0.540207	-0.584642	0.486191	0.36494	-0.401207	-0.339132	-0.796635	0.704701	0.160237	0.575887	0.558421	-0.879824	0.534879	0.475021	0.610467	-0.803057	-0.610968	0.709158	0.527889	0.508609	-0.661834	0.681348	0.646615	-0.762241	0.651097	-0.786337	-0.570088	0.550546	-0.839449	0.543755	0.488321	0.499623	0.644217	0.568415	0.0160537	-0.160243	0.706097	0.630189	0.577171	0.481	0.203567
evm.TU.Hic_asm_0.1514	0.124771	0.857985	0.206133	-0.566225	0.583024	-0.459604	0.562748	-0.61846	-0.64506	-0.374366	0.46755	-0.202707	-0.46763	-0.322453	-0.66066	0.324059	0.402159	0.607648	0.442292	-0.46234	0.499321	0.556219	0.894393	-0.378658	-0.639414	0.712352	0.501293	0.571951	-0.426507	0.492436	0.499473	-0.392166	0.352737	-0.439147	-0.564711	0.188636	-0.507309	0.662811	0.6012	0.27779	0.496814	0.712208	0.437231	-0.472574	0.359789	0.207474	0.311771	0.57353	0.468185
evm.TU.Hic_asm_0.1186	-0.224254	0.7033	0.188427	-0.538695	0.277166	0.107511	0.35204	-0.438772	-0.323956	-0.23844	0.27425	-0.114431	-0.332984	-0.36631	-0.577872	0.661877	0.0223019	0.323019	0.306565	-0.412492	0.173796	0.327521	0.353378	-0.373908	-0.472305	0.501499	0.225119	0.185034	-0.375314	0.269467	0.174533	-0.473992	0.248078	-0.501248	-0.380051	0.0107736	-0.504498	0.309759	0.2297	0.0377999	0.132839	0.17101	-0.0709149	-0.0251385	0.582862	0.666814	0.1476	0.341731	0.0565134
evm.TU.Hic_asm_0.161	-0.125053	0.749168	0.572427	-0.849664	0.769361	-0.5306	0.57579	-0.832387	-0.70847	-0.649886	0.590773	-0.101734	-0.644897	-0.39933	-0.880702	0.746066	0.326434	0.809509	0.764499	-0.847173	0.572964	0.604225	0.737234	-0.741226	-0.845553	0.770713	0.698194	0.712774	-0.772048	0.715373	0.671305	-0.767587	0.638369	-0.809912	-0.665394	0.566533	-0.812914	0.783655	0.71344	0.509243	0.650512	0.667543	0.221654	-0.399351	0.706719	0.598288	0.59606	0.605368	0.368254
evm.TU.Hic_asm_0.1656	0.299529	-0.685368	-0.596134	0.899186	-0.616769	0.544835	-0.421062	0.621882	0.48882	0.316334	-0.444219	0.140838	0.65065	0.446529	0.912404	-0.71185	-0.506799	-0.700525	-0.837879	0.849209	-0.402471	-0.450023	-0.564564	0.836085	0.67159	-0.695484	-0.660808	-0.622587	0.641483	-0.616261	-0.527746	0.831683	-0.521482	0.91207	0.382848	-0.520318	0.897146	-0.681317	-0.592745	-0.696143	-0.542929	-0.538269	-0.205001	0.22662	-0.639217	-0.577057	-0.560043	-0.461431	-0.456006
evm.TU.Hic_asm_0.562	0.601134	-0.57119	-0.354372	0.876631	-0.400907	0.36643	-0.328515	0.444042	0.305858	0.364099	-0.310511	-0.288087	0.339298	0.0714433	0.857713	-0.538609	-0.272881	-0.538355	-0.672471	0.899584	-0.153026	-0.338112	-0.398784	0.908931	0.466651	-0.539449	-0.45846	-0.436112	0.68268	-0.369693	-0.289487	0.939779	-0.289351	0.858132	0.362535	-0.27724	0.837193	-0.496104	-0.433114	-0.618035	-0.308249	-0.349836	0.103479	-0.0138188	-0.48203	-0.419049	-0.31614	-0.346899	-0.181522
evm.TU.Hic_asm_0.348	0.0326381	0.0668734	0.141125	-0.254537	0.399487	-0.623032	0.296913	-0.112821	0.000120499	-0.0794306	0.439978	-0.347371	-0.279761	-0.106834	-0.278605	0.211106	-0.0977442	0.716134	0.550247	-0.22745	0.32268	0.430154	0.315994	-0.153366	-0.159078	0.022869	0.759253	0.666607	-0.55607	0.334944	0.393997	-0.366411	0.307048	-0.275606	-0.098106	0.457098	-0.299688	0.720419	0.704737	0.260037	0.34192	0.370082	0.0479792	-0.678883	0.104012	0.0427358	0.253059	0.425005	-0.0678058
evm.TU.Hic_asm_0.21	-0.0117204	-0.633498	-0.357653	0.604868	-0.413061	0.0634167	-0.309942	0.5607	0.499739	0.655559	-0.273316	-0.0683679	0.224495	0.235997	0.70412	-0.599232	-0.36277	-0.556022	-0.375444	0.562977	-0.331951	-0.306909	-0.43641	0.360722	0.568456	-0.600332	-0.464806	-0.524834	0.620742	-0.378756	-0.304705	0.535654	-0.287611	0.523411	0.789934	-0.275088	0.502948	-0.522463	-0.530013	-0.473337	-0.326686	-0.400169	-0.236069	0.26013	-0.455868	-0.479575	-0.303615	-0.301992	-0.400747
evm.TU.Hic_asm_0.242	0.199267	-0.516921	-0.571123	0.834495	-0.501167	0.141384	-0.378067	0.617353	0.47135	0.779626	-0.457929	-0.28101	0.320866	0.285476	0.717403	-0.671205	-0.260997	-0.618458	-0.654681	0.801744	-0.329943	-0.438249	-0.331079	0.759665	0.575938	-0.504327	-0.604551	-0.609953	0.64709	-0.539787	-0.4396	0.673194	-0.496975	0.557992	0.487593	-0.537675	0.784839	-0.551626	-0.546254	-0.710784	-0.441347	-0.323835	0.111386	0.198759	-0.591899	-0.593184	-0.537252	-0.438978	-0.20945
evm.TU.Hic_asm_0.1524	-0.0755869	0.653806	0.394369	-0.800816	0.62687	-0.131961	0.177099	-0.613612	-0.527308	-0.561743	0.208437	0.169906	-0.406772	-0.45364	-0.776017	0.68137	0.321869	0.581437	0.498475	-0.725879	0.489897	0.231239	0.633041	-0.643077	-0.615063	0.714658	0.537062	0.500774	-0.494882	0.508683	0.527131	-0.632684	0.44532	-0.6634	-0.581929	0.326334	-0.767962	0.531143	0.464129	0.418498	0.566664	0.657788	0.219894	-0.140127	0.535382	0.568323	0.324011	0.242054	0.368058
evm.TU.Hic_asm_0.499	0.0942213	-0.666322	-0.492811	0.933621	-0.493687	0.22737	-0.347413	0.632694	0.545571	0.661219	-0.394202	-0.192365	0.498086	0.455203	0.838498	-0.66633	-0.456908	-0.733455	-0.742925	0.837269	-0.299348	-0.411892	-0.459426	0.743048	0.628461	-0.627564	-0.719897	-0.716517	0.585319	-0.495224	-0.403269	0.680152	-0.399492	0.680262	0.585706	-0.438621	0.91639	-0.685361	-0.668506	-0.78159	-0.4325	-0.439574	-0.129041	0.19039	-0.533885	-0.537591	-0.447949	-0.422572	-0.411262
evm.TU.Hic_asm_0.179	-0.134525	0.437078	0.218146	-0.499731	0.275456	0.279089	-0.177421	-0.337229	-0.239862	-0.136663	-0.193765	0.0177675	-0.293127	-0.495281	-0.506911	0.647418	0.232784	0.128403	0.17534	-0.390783	0.204077	-0.179776	0.245466	-0.372198	-0.368771	0.513838	0.0976223	0.00369227	-0.0991564	0.184872	0.180654	-0.387885	0.180991	-0.528993	-0.280437	-0.0132869	-0.494446	0.0656034	-0.0293332	0.0615893	0.231694	0.300965	0.148136	0.273527	0.445421	0.633094	0.0291473	-0.166305	0.268053
evm.TU.Hic_asm_0.68	-0.0129957	0.218502	0.263511	-0.54823	0.415457	-0.503798	-0.11641	-0.191089	-0.148485	-0.00442776	-0.0270562	-0.116381	-0.394428	-0.337145	-0.55551	0.251291	0.573816	0.54277	0.574795	-0.479831	0.305827	-0.0247144	0.420623	-0.46475	-0.247183	0.376283	0.615392	0.532825	-0.272257	0.298513	0.368768	-0.481708	0.189271	-0.566587	-0.129673	0.333512	-0.584561	0.522954	0.468941	0.613023	0.463267	0.616978	0.45253	-0.212338	0.0622549	0.0544013	0.196387	-0.0133314	0.527006
evm.TU.Hic_asm_0.1903	0.103525	-0.659082	-0.376842	0.73319	-0.38605	0.108436	-0.336806	0.513257	0.434238	0.605762	-0.323076	-0.131032	0.26259	0.264465	0.777218	-0.624104	-0.373083	-0.621689	-0.5082	0.661071	-0.261862	-0.357861	-0.399032	0.497303	0.527774	-0.57438	-0.564184	-0.593327	0.654839	-0.378902	-0.278228	0.640741	-0.280413	0.6005	0.7005	-0.302012	0.655431	-0.587029	-0.590994	-0.616856	-0.300009	-0.352411	-0.136068	0.237424	-0.471175	-0.501646	-0.325294	-0.359453	-0.363823
evm.TU.Hic_asm_0.354	-0.0616315	-0.453461	-0.392621	0.22521	-0.40696	0.395781	-0.380413	0.459886	0.369743	0.123079	-0.321697	0.657913	0.417574	0.258239	0.482653	-0.51059	-0.344834	-0.430984	-0.357428	0.221824	-0.381929	-0.327443	-0.382052	0.0825105	0.535522	-0.460137	-0.323366	-0.356258	0.498424	-0.413053	-0.339687	0.354238	-0.348952	0.499345	0.445473	-0.334546	0.1655	-0.449538	-0.399012	-0.164921	-0.314201	-0.336734	-0.403738	0.418228	-0.446619	-0.407713	-0.378553	-0.315767	-0.409198
evm.TU.Hic_asm_0.15	-0.149443	-0.642626	-0.249584	0.809905	-0.380035	0.0856318	-0.246806	0.684128	0.61111	0.691684	-0.252805	-0.0214417	0.580873	0.525245	0.709928	-0.575893	-0.429046	-0.750245	-0.673777	0.660047	-0.205982	-0.304522	-0.460238	0.525896	0.670651	-0.569774	-0.700337	-0.704222	0.415334	-0.314346	-0.270623	0.462155	-0.212694	0.496176	0.638492	-0.210396	0.79937	-0.69211	-0.676475	-0.555059	-0.298004	-0.436462	-0.252813	0.177847	-0.376651	-0.423726	-0.203861	-0.315948	-0.41817
evm.TU.Hic_asm_0.1694	0.20207	-0.473928	-0.426234	0.772414	-0.427348	0.447634	-0.286355	0.429166	0.442338	0.225294	-0.337204	-0.24431	0.625574	0.450996	0.685504	-0.514568	-0.296338	-0.541405	-0.640339	0.78484	-0.197178	-0.338708	-0.377705	0.675263	0.477483	-0.555777	-0.522138	-0.481688	0.402492	-0.429487	-0.359505	0.605055	-0.376482	0.823504	0.432318	-0.385685	0.867162	-0.52603	-0.48406	-0.550678	-0.374441	-0.342386	-0.16347	-0.0460561	-0.492818	-0.411783	-0.401139	-0.351161	-0.292007
evm.TU.Hic_asm_0.122	0.549107	-0.462403	-0.418197	0.779162	-0.428169	0.487476	-0.300378	0.359564	0.287366	0.168242	-0.315512	-0.282941	0.419883	0.155937	0.755742	-0.488218	-0.244577	-0.447044	-0.61742	0.84525	-0.188924	-0.317713	-0.373226	0.839386	0.40498	-0.523237	-0.395587	-0.355935	0.560036	-0.418502	-0.348143	0.834666	-0.363708	0.893094	0.28715	-0.355013	0.803972	-0.426411	-0.357892	-0.550989	-0.363606	-0.33873	0.0243775	-0.0688326	-0.494679	-0.391568	-0.389629	-0.326931	-0.187008
evm.TU.Hic_asm_0.459	-0.00249098	0.431059	0.132443	-0.498647	0.577626	-0.440442	0.340561	-0.377792	-0.244401	-0.391195	0.410882	-0.17345	-0.239001	-0.142606	-0.512325	0.328028	0.0352541	0.745173	0.530414	-0.408207	0.49579	0.447695	0.655469	-0.384149	-0.379679	0.331282	0.732401	0.679194	-0.601774	0.431952	0.525503	-0.502967	0.362503	-0.310399	-0.283906	0.342499	-0.45578	0.737626	0.687419	0.271363	0.503539	0.657981	0.0893268	-0.648178	0.215083	0.165738	0.228955	0.453441	0.0733097
evm.TU.Hic_asm_0.1852	-0.305163	0.790984	0.273318	-0.778212	0.588648	-0.468003	0.475108	-0.484984	-0.431436	-0.224777	0.44003	0.0492256	-0.448211	-0.291597	-0.791102	0.474374	0.237835	0.581643	0.573524	-0.702642	0.414684	0.503565	0.770135	-0.711971	-0.522816	0.672069	0.514382	0.484853	-0.529654	0.50578	0.498238	-0.712566	0.409515	-0.711945	-0.357165	0.240573	-0.764293	0.605534	0.505547	0.365105	0.494332	0.625565	0.12206	-0.246896	0.487043	0.377838	0.32988	0.526864	0.24628
evm.TU.Hic_asm_0.1622	-0.109572	0.215612	0.667869	-0.496704	0.583625	-0.0449901	0.05223	-0.379126	-0.254541	-0.299896	0.218908	0.079597	-0.327034	-0.527243	-0.451359	0.808523	0.0262508	0.292041	0.331668	-0.510555	0.511806	0.128831	0.198041	-0.451459	-0.397777	0.443049	0.339146	0.224029	-0.377477	0.596042	0.569397	-0.452143	0.668469	-0.593643	-0.275792	0.610025	-0.543191	0.227744	0.167379	0.248806	0.564777	0.318253	-0.00682815	-0.0397935	0.707208	0.809521	0.546866	0.124703	0.104948
evm.TU.Hic_asm_0.1409	-0.0666155	-0.425739	-0.276217	0.495134	-0.269374	-0.0475044	-0.243301	0.247942	0.170992	0.51704	-0.312586	-0.114272	0.00689411	0.224395	0.460696	-0.426159	-0.190308	-0.515456	-0.349187	0.346343	-0.245773	-0.326402	-0.235604	0.254653	0.233278	-0.26319	-0.572755	-0.564981	0.469804	-0.298346	-0.231381	0.347959	-0.234671	0.178784	0.39957	-0.310022	0.430098	-0.493488	-0.530908	-0.548108	-0.239202	-0.224688	0.0246625	0.400391	-0.271807	-0.359103	-0.269288	-0.330899	-0.170723
evm.TU.Hic_asm_0.1891	0.396573	-0.482441	-0.436784	0.754033	-0.469548	0.412295	-0.264649	0.368371	0.301723	0.257206	-0.299763	-0.241082	0.373938	0.224065	0.773796	-0.57596	-0.254939	-0.526545	-0.569969	0.794851	-0.272368	-0.300646	-0.393462	0.701349	0.421123	-0.552925	-0.486211	-0.444518	0.625818	-0.44214	-0.381949	0.800538	-0.3842	0.868603	0.454718	-0.39689	0.764539	-0.499907	-0.452373	-0.55631	-0.402701	-0.393491	-0.0705625	0.0495221	-0.507555	-0.456645	-0.388564	-0.305017	-0.241699
evm.TU.Hic_asm_0.1736	-0.220598	-0.52145	-0.408776	0.531776	-0.478247	0.0783067	-0.379129	0.634075	0.606994	0.841998	-0.403912	-0.138995	0.264689	0.287518	0.554039	-0.559789	-0.227015	-0.604742	-0.360112	0.520161	-0.410341	-0.41126	-0.424465	0.273792	0.60663	-0.534888	-0.530435	-0.609098	0.586272	-0.460498	-0.406406	0.360669	-0.404708	0.36278	0.848158	-0.415119	0.461225	-0.566878	-0.607103	-0.4257	-0.401529	-0.392385	-0.211431	0.360308	-0.466236	-0.454082	-0.405282	-0.400386	-0.310748
evm.TU.Hic_asm_0.1893	0.60839	-0.468036	-0.373652	0.763623	-0.390792	0.444796	-0.272908	0.251232	0.153624	0.102117	-0.289561	-0.263324	0.287257	0.0901757	0.760644	-0.464311	-0.23654	-0.435713	-0.589639	0.791256	-0.177984	-0.299318	-0.35681	0.81955	0.301897	-0.466654	-0.411089	-0.35386	0.589007	-0.381045	-0.312244	0.868976	-0.31611	0.844437	0.203526	-0.320022	0.764157	-0.420663	-0.351978	-0.581909	-0.333	-0.328584	0.0833311	-0.00636389	-0.440429	-0.369775	-0.344006	-0.311107	-0.156098
evm.TU.Hic_asm_0.1233	-0.15229	0.715737	0.454308	-0.391635	0.412571	-0.478767	0.96995	-0.48574	-0.474767	-0.305407	0.902247	-0.188808	-0.347436	-0.126653	-0.480539	0.413029	0.0086329	0.437836	0.408839	-0.39594	0.323556	0.926498	0.462275	-0.320377	-0.511015	0.444718	0.331422	0.427859	-0.608974	0.576121	0.389105	-0.389653	0.529574	-0.397683	-0.419121	0.424067	-0.352407	0.519178	0.505386	0.259432	0.272372	0.113466	-0.0811955	-0.487746	0.642888	0.435281	0.632467	0.929005	0.0433781
evm.TU.Hic_asm_0.461	0.138252	-0.592666	-0.533995	0.754727	-0.543789	0.292887	-0.410688	0.654849	0.611197	0.727751	-0.417119	-0.289402	0.369915	0.227431	0.791378	-0.647129	-0.328957	-0.614648	-0.525892	0.821412	-0.375953	-0.419104	-0.462959	0.612502	0.657782	-0.675436	-0.512063	-0.576077	0.72835	-0.532172	-0.44476	0.69588	-0.461457	0.745522	0.831827	-0.477876	0.699412	-0.572997	-0.577934	-0.600225	-0.457699	-0.431083	-0.172014	0.171239	-0.592481	-0.519488	-0.49969	-0.410879	-0.362557
evm.TU.Hic_asm_0.1841	-0.193026	-0.399216	-0.29507	0.443225	-0.324473	-0.0898903	-0.246267	0.34559	0.258682	0.618031	-0.327121	-0.0450814	0.0490805	0.279212	0.382433	-0.427853	-0.164622	-0.506678	-0.327594	0.289545	-0.320781	-0.331666	-0.270396	0.212951	0.306134	-0.263641	-0.558692	-0.560626	0.40441	-0.342754	-0.299932	0.235572	-0.295937	0.0670013	0.38909	-0.34084	0.375322	-0.477166	-0.510411	-0.459793	-0.29885	-0.268756	0.000850027	0.441359	-0.287804	-0.374367	-0.298551	-0.3343	-0.167909
evm.TU.Hic_asm_0.1853	0.184061	-0.45677	-0.445442	0.545542	-0.479708	0.18141	-0.365533	0.608673	0.529213	0.792323	-0.339631	-0.290478	0.121551	-0.0452429	0.63671	-0.517559	-0.209026	-0.445895	-0.323511	0.671553	-0.367671	-0.336272	-0.390483	0.499561	0.580465	-0.554139	-0.303806	-0.407873	0.730704	-0.448966	-0.388978	0.622423	-0.398406	0.547686	0.773913	-0.396582	0.420076	-0.395301	-0.410395	-0.424891	-0.394651	-0.373006	-0.0700525	0.180756	-0.493732	-0.412931	-0.419577	-0.317361	-0.2459
evm.TU.Hic_asm_0.502	-0.022564	-0.421143	-0.487371	0.541523	-0.373566	0.163584	-0.293689	0.301141	0.145362	0.275488	-0.403321	0.304072	0.276382	0.442911	0.503233	-0.561396	-0.330491	-0.567079	-0.591632	0.347107	-0.330158	-0.383727	-0.235458	0.372808	0.317663	-0.275984	-0.670355	-0.601209	0.429546	-0.459588	-0.362154	0.39402	-0.404722	0.303609	0.100721	-0.500775	0.521742	-0.554675	-0.533014	-0.627942	-0.356797	-0.251143	-0.0237558	0.477525	-0.41507	-0.504803	-0.46844	-0.393587	-0.266463
evm.TU.Hic_asm_0.1357	-0.0182182	-0.492945	-0.462105	0.723191	-0.405038	0.149574	-0.223883	0.379266	0.266477	0.380983	-0.333643	0.0619915	0.381016	0.530311	0.627589	-0.602692	-0.393629	-0.640912	-0.655405	0.537137	-0.301106	-0.328819	-0.308303	0.511609	0.392727	-0.402892	-0.73135	-0.659567	0.422076	-0.443918	-0.364976	0.479729	-0.373977	0.452443	0.265492	-0.456698	0.731583	-0.609931	-0.59002	-0.710076	-0.387192	-0.340433	-0.0910553	0.323907	-0.424742	-0.513173	-0.414837	-0.343338	-0.33766
evm.TU.Hic_asm_0.168	-0.259879	0.510897	0.072961	-0.697943	0.353128	-0.10963	0.116593	-0.382156	-0.275185	-0.220307	0.123306	0.115391	-0.433866	-0.357651	-0.605288	0.490441	0.0614219	0.479241	0.499246	-0.595328	0.166087	0.174068	0.442701	-0.60644	-0.402199	0.448322	0.434249	0.332777	-0.318541	0.225971	0.253649	-0.576797	0.189288	-0.582282	-0.243728	0.0366216	-0.730023	0.435181	0.341035	0.181758	0.260043	0.405431	-0.0186038	0.0402067	0.355323	0.401889	0.0340738	0.194867	0.0604098
evm.TU.Hic_asm_0.475	0.115684	-0.391358	-0.340755	0.662424	-0.331003	0.449244	-0.224592	0.363675	0.403955	0.0629232	-0.269082	-0.120746	0.702291	0.512084	0.560323	-0.416546	-0.296486	-0.471773	-0.609168	0.655761	-0.110041	-0.273236	-0.308821	0.562913	0.422515	-0.47271	-0.46422	-0.411298	0.227232	-0.33826	-0.276468	0.45226	-0.291611	0.741987	0.31007	-0.300155	0.795938	-0.466927	-0.418331	-0.449346	-0.289042	-0.271456	-0.218741	-0.103255	-0.403172	-0.325191	-0.319275	-0.288925	-0.291587
evm.TU.Hic_asm_0.1356	0.639063	-0.488519	-0.384201	0.808449	-0.410447	0.442709	-0.295105	0.289452	0.166421	0.183558	-0.311912	-0.283545	0.261189	0.0489849	0.793671	-0.467719	-0.253732	-0.470688	-0.630346	0.831443	-0.190674	-0.323501	-0.378206	0.882821	0.326122	-0.470512	-0.443405	-0.393791	0.637199	-0.397566	-0.329104	0.915	-0.325131	0.830907	0.1994	-0.337308	0.787765	-0.448432	-0.380741	-0.635942	-0.351573	-0.352755	0.122065	0.0267961	-0.440039	-0.36613	-0.359361	-0.335018	-0.154713
evm.TU.Hic_asm_0.1183	-0.130713	-0.461953	-0.371897	0.43151	-0.366502	0.0034367	-0.283546	0.373915	0.346188	0.625518	-0.312992	-0.13916	0.0201657	0.183874	0.502105	-0.481566	-0.244341	-0.474596	-0.233464	0.382551	-0.359814	-0.318883	-0.31583	0.178768	0.367289	-0.419857	-0.459998	-0.514994	0.554	-0.379189	-0.311298	0.352484	-0.314945	0.286388	0.682555	-0.36529	0.33844	-0.455822	-0.504707	-0.476101	-0.324065	-0.305919	-0.152617	0.381608	-0.364607	-0.400798	-0.350197	-0.311049	-0.293738
evm.TU.Hic_asm_0.208	-0.344645	0.804165	0.518286	-0.686835	0.50352	-0.118409	0.468088	-0.649581	-0.577588	-0.351602	0.37597	0.0433987	-0.461532	-0.375581	-0.771445	0.783783	0.233297	0.290698	0.370439	-0.693537	0.353978	0.396332	0.495871	-0.625704	-0.685892	0.784781	0.144896	0.166755	-0.500506	0.528463	0.397006	-0.65766	0.497839	-0.812421	-0.569588	0.25374	-0.642145	0.282351	0.191312	0.217404	0.37627	0.319691	0.0731826	0.0790788	0.820276	0.788124	0.457309	0.403894	0.280141
evm.TU.Hic_asm_0.33	-0.0903665	0.521948	0.338244	-0.318631	0.326871	-0.638837	0.776586	-0.219731	-0.168372	-0.068514	0.770479	-0.439658	-0.264832	-0.0746437	-0.464723	0.296083	0.125563	0.618196	0.526488	-0.260544	0.269108	0.79589	0.372154	-0.174214	-0.289427	0.236898	0.598477	0.629478	-0.674735	0.450827	0.308647	-0.423851	0.361808	-0.363507	-0.263307	0.448807	-0.289068	0.699764	0.701972	0.441763	0.224	0.162255	0.0393006	-0.727483	0.363111	0.216219	0.501337	0.796616	0.114235
evm.TU.Hic_asm_0.885	0.666188	-0.500754	-0.428149	0.751198	-0.445395	0.428858	-0.353762	0.416133	0.190037	0.257507	-0.340949	0.0045307	0.257982	-0.0212995	0.785097	-0.515675	-0.289715	-0.467231	-0.67463	0.764694	-0.247629	-0.347254	-0.388542	0.896372	0.434004	-0.452636	-0.403479	-0.371304	0.695607	-0.437407	-0.362082	0.930593	-0.36611	0.751485	0.0996639	-0.359023	0.667735	-0.433147	-0.340638	-0.577677	-0.368475	-0.364622	0.157747	0.136965	-0.484023	-0.418872	-0.402328	-0.353018	-0.164632
evm.TU.Hic_asm_0.134	0.510401	-0.478336	-0.481428	0.671668	-0.48666	0.352522	-0.344788	0.397192	0.283323	0.434935	-0.344246	-0.294341	0.115884	-0.0555124	0.770799	-0.557065	-0.211442	-0.445568	-0.447517	0.776272	-0.331565	-0.338477	-0.383302	0.696855	0.421011	-0.537397	-0.359404	-0.379001	0.796633	-0.472252	-0.396792	0.87118	-0.415002	0.78574	0.51902	-0.427952	0.583338	-0.413617	-0.385031	-0.548757	-0.409883	-0.372069	0.0431497	0.134309	-0.528025	-0.452712	-0.444054	-0.33083	-0.190178
evm.TU.Hic_asm_0.1889	0.412384	-0.562168	-0.470445	0.876428	-0.482284	0.451429	-0.350438	0.439126	0.366255	0.28065	-0.39263	-0.244057	0.503427	0.32229	0.817123	-0.591273	-0.294949	-0.587466	-0.710222	0.875022	-0.244262	-0.39875	-0.42605	0.835953	0.480866	-0.576858	-0.563272	-0.513982	0.58597	-0.483949	-0.400813	0.815668	-0.418421	0.882293	0.375234	-0.421069	0.911681	-0.564358	-0.505591	-0.646804	-0.41369	-0.384188	-0.0195646	0.0367201	-0.552854	-0.484356	-0.444123	-0.411581	-0.246537
evm.TU.Hic_asm_0.696	0.118697	-0.5321	-0.481973	0.780059	-0.478453	0.413767	-0.340093	0.550424	0.574433	0.41337	-0.373994	-0.270519	0.621267	0.444086	0.73082	-0.581557	-0.330427	-0.585742	-0.611512	0.820879	-0.258388	-0.37549	-0.4191	0.636087	0.588547	-0.641231	-0.528619	-0.531712	0.491838	-0.477771	-0.396412	0.607205	-0.418732	0.837298	0.648376	-0.427672	0.84376	-0.562773	-0.541186	-0.563503	-0.410714	-0.377781	-0.232801	-0.00275292	-0.554138	-0.465417	-0.451027	-0.380501	-0.358267
evm.TU.Hic_asm_0.1783	0.272158	-0.505212	-0.473414	0.828004	-0.472121	0.458368	-0.326947	0.552188	0.539513	0.362944	-0.35545	-0.291715	0.642891	0.384172	0.745091	-0.549421	-0.322303	-0.545168	-0.673434	0.883828	-0.216017	-0.354913	-0.409938	0.78436	0.582225	-0.61959	-0.482501	-0.47184	0.473015	-0.466678	-0.390791	0.685263	-0.412275	0.876912	0.497446	-0.406123	0.893487	-0.51474	-0.468059	-0.569191	-0.406207	-0.370788	-0.140446	-0.0880255	-0.54962	-0.440736	-0.442332	-0.36311	-0.309054
evm.TU.Hic_asm_0.1422	-0.0605281	0.439658	0.278857	-0.636996	0.457038	-0.602042	0.603222	-0.570067	-0.440209	-0.579845	0.654142	-0.162215	-0.526247	-0.149895	-0.61358	0.430505	0.083682	0.919593	0.811845	-0.631961	0.254753	0.677542	0.438033	-0.499953	-0.577408	0.323409	0.841409	0.851071	-0.783958	0.434108	0.385477	-0.608577	0.360144	-0.513573	-0.504401	0.469816	-0.632385	0.896995	0.895099	0.506656	0.323392	0.358526	0.0167644	-0.564933	0.363785	0.240859	0.390006	0.671655	0.0749847
evm.TU.Hic_asm_0.418	0.129133	-0.609219	-0.561118	0.91369	-0.528941	0.318129	-0.38337	0.581777	0.519831	0.583921	-0.461468	-0.248853	0.519893	0.46771	0.806378	-0.666727	-0.384272	-0.708299	-0.738801	0.856162	-0.326581	-0.459434	-0.436306	0.753215	0.588155	-0.610332	-0.712037	-0.695702	0.589375	-0.555742	-0.457838	0.681798	-0.481798	0.730984	0.551935	-0.530007	0.93165	-0.670781	-0.654927	-0.775323	-0.474792	-0.412795	-0.0956357	0.179392	-0.582705	-0.554539	-0.532848	-0.469196	-0.353747
evm.TU.Hic_asm_0.1688	0.261785	-0.406309	-0.374478	0.706908	-0.366116	0.465095	-0.238425	0.341564	0.355698	0.0727168	-0.282182	-0.20759	0.612752	0.414128	0.618499	-0.437073	-0.272131	-0.450755	-0.606459	0.724262	-0.137522	-0.282725	-0.326618	0.661931	0.397896	-0.4894	-0.439307	-0.383763	0.315763	-0.370977	-0.307742	0.572299	-0.325418	0.800374	0.287048	-0.326806	0.816158	-0.442799	-0.387099	-0.48768	-0.322928	-0.292344	-0.134869	-0.111786	-0.436751	-0.349789	-0.350127	-0.297679	-0.251567
evm.TU.Hic_asm_0.1559	0.194142	-0.689338	-0.581238	0.893114	-0.630785	0.33615	-0.463164	0.789552	0.669692	0.79744	-0.47121	-0.158676	0.485314	0.292618	0.903048	-0.746938	-0.390069	-0.732073	-0.702181	0.91618	-0.428641	-0.478316	-0.552979	0.777237	0.782828	-0.734955	-0.623415	-0.667879	0.792664	-0.605408	-0.519725	0.809374	-0.52352	0.803664	0.765489	-0.519482	0.824065	-0.676506	-0.649058	-0.664051	-0.52859	-0.521091	-0.142605	0.232132	-0.66551	-0.602718	-0.545518	-0.474232	-0.390878
evm.TU.Hic_asm_0.1494	0.114709	-0.459709	-0.543715	0.848994	-0.407221	0.207512	-0.345595	0.623087	0.523979	0.776872	-0.421524	-0.298132	0.435986	0.321629	0.704052	-0.58985	-0.380188	-0.6634	-0.729443	0.828616	-0.203404	-0.405154	-0.25384	0.740472	0.587014	-0.477087	-0.650358	-0.676886	0.582442	-0.461283	-0.342747	0.616957	-0.396943	0.578399	0.537859	-0.517391	0.832195	-0.59467	-0.613725	-0.821719	-0.359564	-0.261136	0.00826555	0.130747	-0.501336	-0.479172	-0.504281	-0.405122	-0.306894
evm.TU.Hic_asm_0.121	-0.056878	-0.591863	-0.443701	0.683364	-0.472349	0.0780095	-0.355125	0.652729	0.588792	0.860936	-0.364961	-0.212702	0.252831	0.250866	0.693317	-0.600214	-0.34936	-0.623466	-0.45875	0.658701	-0.367377	-0.379409	-0.431349	0.465335	0.623419	-0.589613	-0.550835	-0.625352	0.644292	-0.456686	-0.382089	0.526925	-0.376111	0.475538	0.810827	-0.402282	0.589538	-0.573432	-0.601375	-0.589699	-0.400536	-0.411711	-0.167667	0.285412	-0.483747	-0.481642	-0.409335	-0.372671	-0.374689
evm.TU.Hic_asm_0.1488	0.000563447	-0.579531	-0.5064	0.838095	-0.517304	0.265657	-0.376727	0.796924	0.780061	0.814119	-0.393999	-0.320298	0.617472	0.416461	0.744195	-0.618852	-0.382056	-0.648102	-0.640943	0.878177	-0.295182	-0.398294	-0.454463	0.6907	0.773377	-0.691571	-0.547184	-0.610536	0.532248	-0.501959	-0.422907	0.569203	-0.437012	0.705857	0.800565	-0.438091	0.841534	-0.589581	-0.588589	-0.601482	-0.439238	-0.418591	-0.216845	0.028152	-0.576765	-0.494352	-0.471456	-0.396948	-0.403489
evm.TU.Hic_asm_0.1286	0.048341	-0.641297	-0.428248	0.800135	-0.416521	0.0959302	-0.314353	0.475268	0.400716	0.574867	-0.361445	-0.179183	0.294665	0.400994	0.722664	-0.57997	-0.407264	-0.61951	-0.582559	0.654342	-0.295831	-0.383337	-0.410839	0.589292	0.467574	-0.528031	-0.647335	-0.640901	0.505617	-0.438898	-0.348363	0.556325	-0.345765	0.488455	0.479994	-0.37563	0.759516	-0.590773	-0.587148	-0.726529	-0.377424	-0.378054	-0.0763432	0.257951	-0.450434	-0.491522	-0.395172	-0.396931	-0.360797
evm.TU.Hic_asm_0.1443	-0.0808755	0.501941	0.10604	-0.397526	0.540916	-0.502824	0.304498	-0.101984	-0.119897	0.0474886	0.338886	-0.0198619	-0.14083	-0.168774	-0.477879	0.198098	0.0638524	0.48114	0.279633	-0.317473	0.503772	0.38858	0.724007	-0.284934	-0.161138	0.412331	0.503855	0.440484	-0.411247	0.417742	0.507281	-0.433755	0.339373	-0.402831	-0.209567	0.238864	-0.400767	0.542868	0.477205	0.182291	0.507153	0.663996	0.207534	-0.4924	0.19216	0.0970804	0.210713	0.407373	0.138946
evm.TU.Hic_asm_0.1858	0.0757064	-0.620785	-0.432163	0.761771	-0.470212	0.138832	-0.356825	0.513098	0.44108	0.662806	-0.39621	-0.234936	0.256953	0.300707	0.747415	-0.628976	-0.292986	-0.654104	-0.526724	0.694508	-0.344847	-0.414081	-0.433071	0.542045	0.512284	-0.560777	-0.630177	-0.642711	0.659078	-0.464283	-0.384801	0.626433	-0.385527	0.568822	0.670596	-0.409047	0.705837	-0.617978	-0.625992	-0.637899	-0.399031	-0.400791	-0.0788347	0.287654	-0.500739	-0.517621	-0.404374	-0.416813	-0.297566
evm.TU.Hic_asm_0.1518	0.00535794	-0.515462	-0.452705	0.667312	-0.493277	0.0320289	-0.316341	0.58865	0.428646	0.80748	-0.377354	-0.074516	0.188173	0.253142	0.640254	-0.639966	-0.251044	-0.63707	-0.514334	0.586713	-0.408247	-0.375143	-0.382625	0.500321	0.548589	-0.464627	-0.615428	-0.630166	0.651127	-0.480395	-0.424697	0.545747	-0.425046	0.375772	0.560169	-0.454622	0.567034	-0.574164	-0.578512	-0.568038	-0.428678	-0.401185	-0.00610792	0.389384	-0.48424	-0.539744	-0.419058	-0.370935	-0.244411
evm.TU.Hic_asm_0.1627	0.282452	-0.447946	-0.38249	0.736512	-0.386747	0.460393	-0.253692	0.367993	0.37727	0.129476	-0.286224	-0.236251	0.583174	0.381053	0.672127	-0.465853	-0.29047	-0.477857	-0.604948	0.761959	-0.157061	-0.291923	-0.35707	0.678567	0.424429	-0.529491	-0.451375	-0.407244	0.383572	-0.38205	-0.316342	0.626629	-0.327353	0.836012	0.36473	-0.328696	0.825663	-0.466872	-0.415212	-0.514011	-0.335443	-0.321763	-0.145871	-0.0937499	-0.453418	-0.366385	-0.352991	-0.304971	-0.273686
evm.TU.Hic_asm_0.431	-0.115558	-0.522063	-0.404859	0.652527	-0.435092	0.0440949	-0.348725	0.515298	0.447356	0.754952	-0.422861	-0.19287	0.227163	0.338838	0.575267	-0.551271	-0.227879	-0.638389	-0.480757	0.552113	-0.350195	-0.429203	-0.370991	0.415372	0.481524	-0.441353	-0.647516	-0.667403	0.543135	-0.447897	-0.382407	0.417133	-0.388533	0.322884	0.598956	-0.430224	0.60342	-0.599176	-0.629503	-0.586338	-0.383308	-0.347104	-0.0444185	0.370204	-0.431658	-0.464455	-0.404319	-0.430914	-0.239599
evm.TU.Hic_asm_0.1626	0.315305	-0.451568	-0.398767	0.762097	-0.40095	0.468767	-0.265326	0.392612	0.38838	0.155191	-0.298799	-0.248342	0.590712	0.368623	0.687203	-0.475426	-0.290256	-0.482871	-0.630496	0.792961	-0.161102	-0.302374	-0.362389	0.726827	0.443194	-0.535522	-0.452656	-0.40913	0.398965	-0.397036	-0.330085	0.654973	-0.343781	0.848045	0.34884	-0.342497	0.847237	-0.467562	-0.41175	-0.528874	-0.348128	-0.327181	-0.118674	-0.101916	-0.469744	-0.376929	-0.369872	-0.315411	-0.264489
evm.TU.Hic_asm_0.1894	0.503527	-0.555969	-0.42037	0.832898	-0.445266	0.409298	-0.32074	0.378613	0.292826	0.295464	-0.332832	-0.30085	0.328905	0.148828	0.834636	-0.546647	-0.292695	-0.533838	-0.618634	0.85672	-0.229262	-0.347861	-0.415559	0.814619	0.419283	-0.560735	-0.488829	-0.460386	0.663255	-0.429716	-0.350934	0.879094	-0.351905	0.868337	0.409957	-0.361137	0.817277	-0.509464	-0.459574	-0.643469	-0.374717	-0.38206	0.0102491	0.0426386	-0.496998	-0.43139	-0.384851	-0.356389	-0.235692
evm.TU.Hic_asm_0.1231	0.421921	-0.394811	-0.369076	0.702702	-0.363221	0.488822	-0.242306	0.274766	0.250091	0.00631327	-0.278352	-0.212148	0.508622	0.29048	0.641605	-0.422256	-0.236489	-0.408007	-0.595677	0.733401	-0.136053	-0.278134	-0.318461	0.724656	0.334517	-0.456671	-0.395569	-0.329664	0.381197	-0.367289	-0.304111	0.67202	-0.322365	0.824699	0.188127	-0.319276	0.786194	-0.401856	-0.332931	-0.490447	-0.318033	-0.285046	-0.0390076	-0.104142	-0.432106	-0.34119	-0.346245	-0.292917	-0.190399
evm.TU.Hic_asm_0.1014	0.292797	-0.630792	-0.45758	0.877004	-0.516716	0.273209	-0.409147	0.550633	0.45497	0.605225	-0.447511	-0.316185	0.370345	0.270019	0.831253	-0.669076	-0.219115	-0.671176	-0.641248	0.862552	-0.314309	-0.461918	-0.458779	0.751364	0.557926	-0.599622	-0.619453	-0.608931	0.7213	-0.502144	-0.420369	0.795858	-0.437797	0.757792	0.610369	-0.42969	0.850845	-0.628498	-0.605257	-0.628917	-0.42189	-0.404948	0.0249164	0.170452	-0.585791	-0.555283	-0.437408	-0.466857	-0.206517
evm.TU.Hic_asm_0.408	0.495995	-0.539585	-0.438502	0.830898	-0.468625	0.230185	-0.363164	0.619483	0.441676	0.731564	-0.347369	-0.346028	0.208684	-0.0379463	0.798087	-0.541241	-0.280103	-0.514939	-0.604534	0.885649	-0.261181	-0.356833	-0.407669	0.90594	0.577257	-0.543921	-0.408536	-0.452716	0.735404	-0.441248	-0.368644	0.867386	-0.371341	0.66457	0.459504	-0.363096	0.714857	-0.445959	-0.410548	-0.630771	-0.386158	-0.383711	0.149552	0.0719138	-0.505629	-0.436278	-0.40503	-0.354618	-0.193032
evm.TU.Hic_asm_0.333	0.362804	-0.450265	-0.417966	0.762909	-0.416546	0.486339	-0.280514	0.385588	0.367919	0.147566	-0.314592	-0.246129	0.56555	0.334754	0.699255	-0.486057	-0.275596	-0.476286	-0.631882	0.803741	-0.176929	-0.314771	-0.364816	0.749463	0.437116	-0.534218	-0.443943	-0.398824	0.434246	-0.415533	-0.346401	0.691414	-0.36485	0.865096	0.331069	-0.362345	0.839845	-0.461353	-0.401732	-0.531738	-0.361591	-0.329517	-0.089872	-0.0891685	-0.487658	-0.390018	-0.390766	-0.32684	-0.246013
evm.TU.Hic_asm_0.1485	-0.112589	-0.497424	-0.381098	0.536925	-0.404763	-0.0236241	-0.332023	0.624503	0.574359	0.899163	-0.33118	-0.243905	0.155411	0.16408	0.549217	-0.518262	-0.243276	-0.51049	-0.314562	0.54186	-0.332921	-0.340636	-0.354578	0.339669	0.576338	-0.505627	-0.421374	-0.519986	0.575299	-0.392243	-0.326615	0.394866	-0.334838	0.32587	0.806947	-0.343978	0.430628	-0.458337	-0.502663	-0.449255	-0.333735	-0.326884	-0.120127	0.254357	-0.431338	-0.42762	-0.356732	-0.328634	-0.289101
evm.TU.Hic_asm_0.78	-0.161453	0.927879	0.384215	-0.823893	0.595345	-0.462379	0.66166	-0.671073	-0.649504	-0.501351	0.589659	0.0469967	-0.494229	-0.303135	-0.870862	0.538409	0.374843	0.686836	0.616331	-0.761831	0.423322	0.659443	0.78604	-0.667036	-0.694388	0.774884	0.57594	0.633746	-0.653908	0.569876	0.491248	-0.690411	0.442456	-0.708068	-0.654895	0.319877	-0.769852	0.714858	0.662235	0.518539	0.479832	0.583558	0.215706	-0.345179	0.571009	0.427724	0.455666	0.674778	0.391528
evm.TU.Hic_asm_0.1696	0.0225351	-0.707301	-0.575846	0.929981	-0.552897	0.309021	-0.4541	0.796834	0.736812	0.719526	-0.480723	-0.117534	0.700744	0.55102	0.85743	-0.757711	-0.449245	-0.764245	-0.777078	0.890053	-0.328896	-0.490636	-0.488485	0.721772	0.802024	-0.7292	-0.693243	-0.718085	0.606419	-0.568399	-0.452722	0.655094	-0.487376	0.790933	0.750305	-0.495375	0.939161	-0.717226	-0.696911	-0.697534	-0.459509	-0.429859	-0.223376	0.149954	-0.669022	-0.627909	-0.536248	-0.495344	-0.45102
evm.TU.Hic_asm_0.1317	-0.119155	0.838418	0.17457	-0.751166	0.46272	-0.299647	0.426156	-0.527365	-0.461341	-0.326443	0.358923	-0.108605	-0.455422	-0.355319	-0.787038	0.493856	0.348602	0.657288	0.577761	-0.597861	0.316415	0.447055	0.702631	-0.550722	-0.562731	0.642605	0.581376	0.571693	-0.502003	0.377635	0.349038	-0.611245	0.251755	-0.595613	-0.473821	0.121064	-0.708678	0.668697	0.594447	0.393612	0.354951	0.56162	0.219153	-0.301817	0.402424	0.369145	0.201723	0.468844	0.348533
evm.TU.Hic_asm_0.1462	0.212004	-0.665347	-0.544487	0.908578	-0.573745	0.451548	-0.398149	0.619492	0.550833	0.443552	-0.4313	-0.0963884	0.632686	0.464481	0.889929	-0.714695	-0.41298	-0.718913	-0.761752	0.888066	-0.34797	-0.441035	-0.519753	0.763802	0.662945	-0.703158	-0.667797	-0.64546	0.64356	-0.563117	-0.474937	0.78126	-0.480392	0.912135	0.597577	-0.485538	0.930199	-0.689763	-0.639092	-0.671558	-0.489472	-0.484865	-0.205474	0.147124	-0.629757	-0.574687	-0.505001	-0.44913	-0.405788
evm.TU.Hic_asm_0.250	0.298091	-0.609511	-0.458897	0.803934	-0.504079	0.108468	-0.314966	0.651579	0.536819	0.803726	-0.296977	-0.389704	0.202656	0.0977928	0.805783	-0.618758	-0.323289	-0.511881	-0.481348	0.840294	-0.340247	-0.310599	-0.457462	0.751376	0.617677	-0.649664	-0.405657	-0.464463	0.698302	-0.46187	-0.395184	0.766392	-0.389715	0.656755	0.68678	-0.354241	0.689589	-0.446215	-0.430629	-0.588114	-0.426345	-0.441223	-0.0129236	0.0768234	-0.544554	-0.514786	-0.39751	-0.306917	-0.302975
evm.TU.Hic_asm_0.1535	0.213681	0.315724	0.16793	-0.262626	0.631854	-0.356154	-0.085051	-0.237131	-0.247312	-0.0596779	-0.0345718	-0.165539	-0.171455	-0.293763	-0.375509	0.193886	0.343558	0.350478	0.145227	-0.202211	0.666178	-0.0169656	0.745589	-0.169792	-0.268837	0.493649	0.375629	0.326321	-0.176415	0.414526	0.602192	-0.233154	0.339611	-0.297197	-0.236271	0.249818	-0.236861	0.366247	0.286087	0.106537	0.675029	0.892493	0.564426	-0.389987	0.0892629	0.060541	0.159046	-0.0073947	0.454325
evm.TU.Hic_asm_0.1712	0.0151287	-0.555068	-0.439459	0.662826	-0.469997	0.118609	-0.39368	0.775715	0.71901	0.956408	-0.360881	-0.298068	0.301784	0.13263	0.656494	-0.519492	-0.337689	-0.527995	-0.437528	0.725129	-0.328154	-0.37281	-0.43829	0.560812	0.718641	-0.618605	-0.38898	-0.514284	0.606958	-0.446999	-0.376032	0.52122	-0.376011	0.481802	0.821082	-0.364542	0.556666	-0.468944	-0.489776	-0.510381	-0.389866	-0.394437	-0.141552	0.142412	-0.491434	-0.412757	-0.418101	-0.361485	-0.356369
evm.TU.Hic_asm_0.1211	-0.147352	-0.513051	-0.348329	0.667571	-0.381405	-0.043402	-0.287699	0.695382	0.614766	0.92886	-0.30745	-0.203102	0.322382	0.30948	0.575799	-0.534041	-0.30923	-0.603565	-0.488291	0.60462	-0.261709	-0.324224	-0.347821	0.462061	0.633004	-0.490576	-0.540407	-0.606765	0.480205	-0.360897	-0.300802	0.38774	-0.29578	0.316248	0.696792	-0.314465	0.595649	-0.532798	-0.561065	-0.528901	-0.314946	-0.334296	-0.102679	0.203432	-0.405296	-0.430516	-0.314311	-0.321104	-0.311096
evm.TU.Hic_asm_0.1008	-0.0827123	-0.567088	-0.45363	0.834081	-0.477635	0.273151	-0.411837	0.795433	0.759348	0.764064	-0.451206	-0.170604	0.732382	0.528452	0.684182	-0.613119	-0.329531	-0.725506	-0.73705	0.811603	-0.245658	-0.46008	-0.423333	0.65193	0.772367	-0.607481	-0.650443	-0.682369	0.464008	-0.476125	-0.394717	0.486279	-0.418183	0.624852	0.687393	-0.425044	0.874474	-0.669658	-0.66195	-0.570538	-0.389246	-0.365837	-0.178941	0.0931603	-0.553638	-0.491747	-0.444005	-0.463961	-0.340176
evm.TU.Hic_asm_0.448	0.223043	-0.3495	-0.324947	0.638692	-0.313677	0.446987	-0.192562	0.266728	0.297623	-0.025026	-0.243008	-0.1769	0.605434	0.433881	0.538586	-0.376677	-0.2464	-0.400219	-0.563731	0.641379	-0.100004	-0.24296	-0.282753	0.59126	0.327971	-0.426846	-0.408363	-0.33953	0.222637	-0.32207	-0.267433	0.487656	-0.283475	0.736559	0.205139	-0.286049	0.767818	-0.399476	-0.343489	-0.435119	-0.282171	-0.252073	-0.139256	-0.131379	-0.379231	-0.301535	-0.304065	-0.26018	-0.226965
evm.TU.Hic_asm_0.1477	0.215064	-0.520526	-0.511282	0.835867	-0.483377	0.41548	-0.312001	0.538016	0.532411	0.389789	-0.356452	-0.298324	0.615074	0.433539	0.761001	-0.597291	-0.348812	-0.569539	-0.659673	0.871842	-0.246604	-0.351636	-0.400185	0.740968	0.572081	-0.633306	-0.526903	-0.512522	0.492085	-0.487724	-0.403615	0.673268	-0.431077	0.871791	0.552775	-0.44376	0.89897	-0.538617	-0.504031	-0.617616	-0.424506	-0.375511	-0.16996	-0.0471852	-0.568049	-0.487282	-0.467173	-0.359203	-0.345401
evm.TU.Hic_asm_0.216	-0.217887	-0.495185	-0.37016	0.552756	-0.395738	0.0318621	-0.280231	0.585722	0.583671	0.783083	-0.298132	-0.199392	0.287875	0.323081	0.562096	-0.541871	-0.292381	-0.57084	-0.3535	0.535485	-0.31352	-0.310052	-0.354724	0.271257	0.568552	-0.530689	-0.50463	-0.576312	0.514144	-0.376472	-0.31465	0.351361	-0.31287	0.404863	0.857302	-0.345214	0.501527	-0.526678	-0.572344	-0.465476	-0.330165	-0.343631	-0.254408	0.235196	-0.417318	-0.428608	-0.332316	-0.30137	-0.362113
evm.TU.Hic_asm_0.1848	-0.0392502	-0.506101	-0.378157	0.574249	-0.403986	0.176439	-0.337662	0.629752	0.635863	0.711613	-0.309832	-0.234722	0.370497	0.223026	0.625159	-0.532956	-0.278737	-0.525461	-0.376943	0.647235	-0.266954	-0.324587	-0.374997	0.378363	0.629503	-0.595486	-0.393691	-0.484676	0.57278	-0.376981	-0.303243	0.475495	-0.314774	0.589544	0.892175	-0.318248	0.529536	-0.484989	-0.510501	-0.410654	-0.311921	-0.331451	-0.2536	0.103012	-0.471472	-0.411112	-0.34323	-0.312569	-0.348193
evm.TU.Hic_asm_0.1780	-0.144855	-0.575024	-0.523433	0.704945	-0.547031	0.395007	-0.423699	0.820845	0.840671	0.719986	-0.418746	-0.0853983	0.710372	0.458984	0.708613	-0.609444	-0.435426	-0.670348	-0.604609	0.771099	-0.355144	-0.422763	-0.498825	0.507059	0.828369	-0.72573	-0.540978	-0.626451	0.536293	-0.529691	-0.452159	0.48028	-0.455998	0.728372	0.898612	-0.467863	0.716517	-0.634529	-0.634903	-0.510918	-0.459414	-0.456971	-0.418767	0.131731	-0.576849	-0.462001	-0.501601	-0.41505	-0.506687
evm.TU.Hic_asm_0.1312	-0.191331	-0.577447	-0.437246	0.795849	-0.463897	0.170918	-0.294312	0.786618	0.797343	0.796908	-0.315647	-0.235714	0.666235	0.551245	0.681809	-0.594339	-0.441443	-0.66073	-0.613802	0.771762	-0.269234	-0.330212	-0.441877	0.560209	0.763946	-0.67213	-0.584343	-0.639363	0.396096	-0.437257	-0.372013	0.416895	-0.363756	0.600432	0.809351	-0.368354	0.817871	-0.603038	-0.609768	-0.572516	-0.399596	-0.421419	-0.326862	0.0384635	-0.501903	-0.465596	-0.38909	-0.332801	-0.476055
evm.TU.Hic_asm_0.1370	0.383843	-0.670225	-0.395614	0.900167	-0.483296	0.306281	-0.284457	0.461653	0.343414	0.326523	-0.296601	-0.143133	0.420624	0.33223	0.879238	-0.639715	-0.365993	-0.610951	-0.679306	0.822856	-0.280349	-0.327855	-0.500008	0.807004	0.499132	-0.619783	-0.5827	-0.526138	0.598582	-0.441219	-0.378318	0.838367	-0.351379	0.82478	0.391891	-0.314608	0.882573	-0.579399	-0.506888	-0.626804	-0.408424	-0.470707	-0.0580302	0.098067	-0.519451	-0.520242	-0.340682	-0.344158	-0.311372
evm.TU.Hic_asm_0.1619	0.0759462	-0.6851	-0.489264	0.93888	-0.495159	0.23729	-0.366012	0.658163	0.589859	0.631423	-0.406975	-0.192287	0.568132	0.50968	0.816893	-0.650195	-0.454742	-0.706075	-0.748042	0.837956	-0.290318	-0.426727	-0.479129	0.759885	0.651938	-0.646254	-0.69023	-0.686854	0.511638	-0.502194	-0.409807	0.635953	-0.411007	0.676527	0.552945	-0.419805	0.941961	-0.664222	-0.638053	-0.743634	-0.434805	-0.435809	-0.138874	0.142268	-0.549648	-0.537232	-0.453763	-0.441021	-0.412384
evm.TU.Hic_asm_0.349	0.341397	-0.541382	-0.500848	0.921416	-0.482389	0.38741	-0.337847	0.515572	0.423487	0.41616	-0.401968	-0.266384	0.533945	0.371971	0.78552	-0.580617	-0.341185	-0.609114	-0.771469	0.890558	-0.239126	-0.400415	-0.403057	0.894866	0.523802	-0.551728	-0.605984	-0.563722	0.523803	-0.497733	-0.413931	0.755658	-0.433586	0.780585	0.321294	-0.454707	0.954372	-0.570217	-0.518542	-0.721552	-0.431525	-0.378348	0.0152751	0.0371838	-0.539495	-0.482295	-0.474325	-0.415063	-0.264746
evm.TU.Hic_asm_0.507	0.0949535	-0.632166	-0.576461	0.861033	-0.57634	0.231006	-0.402004	0.685936	0.606712	0.816096	-0.447693	-0.292105	0.37707	0.323568	0.819947	-0.684963	-0.387385	-0.690427	-0.628532	0.850138	-0.409413	-0.446995	-0.482301	0.702686	0.666095	-0.664057	-0.640799	-0.682243	0.704425	-0.577159	-0.489767	0.694642	-0.498697	0.670804	0.73895	-0.533278	0.803486	-0.63868	-0.642274	-0.735223	-0.510616	-0.469434	-0.118894	0.239713	-0.596303	-0.562667	-0.541016	-0.4457	-0.384035
evm.TU.Hic_asm_0.1379	0.104831	-0.520032	-0.408432	0.873389	-0.354787	0.16826	-0.205566	0.556175	0.526917	0.564932	-0.247914	-0.348254	0.551037	0.463392	0.741992	-0.597587	-0.396187	-0.607482	-0.660179	0.834543	-0.128541	-0.259306	-0.29938	0.694422	0.561033	-0.568855	-0.580701	-0.571397	0.436075	-0.351613	-0.26083	0.600828	-0.281516	0.721537	0.599784	-0.32735	0.911874	-0.546698	-0.540367	-0.685294	-0.299185	-0.299225	-0.134843	-0.077318	-0.471363	-0.477955	-0.328893	-0.26831	-0.362151
evm.TU.Hic_asm_0.395	-0.277836	0.80436	0.0933405	-0.442551	0.169692	-0.185622	0.68337	-0.36711	-0.323039	-0.0674236	0.524797	-0.225101	-0.324745	-0.156268	-0.499057	0.319981	0.0850444	0.290309	0.346787	-0.314594	0.0633058	0.615792	0.437882	-0.361338	-0.400902	0.416445	0.174828	0.215395	-0.330438	0.243398	0.0970184	-0.383202	0.165155	-0.351092	-0.194094	-0.0544846	-0.395544	0.356061	0.287061	0.102643	0.0242164	0.0833576	-0.0983752	-0.181893	0.437631	0.34748	0.198171	0.638578	0.0555159
evm.TU.Hic_asm_0.175	-0.0395716	-0.43886	-0.309761	0.535264	-0.321012	0.192545	-0.166784	0.423811	0.45609	0.389302	-0.1591	-0.149542	0.393656	0.330868	0.596961	-0.495581	-0.336378	-0.476877	-0.36092	0.557288	-0.196982	-0.176293	-0.309689	0.300519	0.468703	-0.537004	-0.404817	-0.43165	0.434791	-0.284392	-0.22582	0.440372	-0.216194	0.638577	0.736905	-0.245699	0.542656	-0.449717	-0.458516	-0.410275	-0.258305	-0.313528	-0.34053	0.0352619	-0.374837	-0.366717	-0.238612	-0.172456	-0.395606
evm.TU.Hic_asm_0.414	0.301472	-0.647271	-0.420298	0.895075	-0.458347	0.275641	-0.350482	0.539193	0.456093	0.591176	-0.356924	-0.321127	0.349838	0.224656	0.870532	-0.60227	-0.371455	-0.654802	-0.647107	0.874538	-0.253745	-0.385008	-0.456273	0.768916	0.548575	-0.61928	-0.596817	-0.608466	0.693344	-0.435225	-0.349361	0.811562	-0.337307	0.769114	0.620835	-0.361322	0.84834	-0.612434	-0.594413	-0.719419	-0.379104	-0.419801	-0.0586103	0.124619	-0.49977	-0.465708	-0.380116	-0.391117	-0.327111
evm.TU.Hic_asm_0.1630	-0.272411	0.744923	0.0321199	-0.402743	0.275514	-0.347118	0.720815	-0.23487	-0.225528	-0.0320308	0.614387	-0.088901	-0.186067	-0.0403879	-0.445026	0.170995	-0.0580375	0.354589	0.30705	-0.291337	0.190725	0.706124	0.575264	-0.344366	-0.264246	0.352635	0.280438	0.304237	-0.393247	0.305686	0.229947	-0.388339	0.22694	-0.273175	-0.140426	0.0220431	-0.365329	0.44421	0.384377	0.0932367	0.151106	0.232443	-0.137384	-0.372611	0.329995	0.180184	0.21329	0.730883	-0.0601928
evm.TU.Hic_asm_0.343	-0.0377375	-0.338361	-0.321227	0.530784	-0.321712	-0.0040726	-0.251763	0.729146	0.644171	0.881798	-0.238307	-0.226017	0.343359	0.149373	0.415005	-0.374724	-0.247478	-0.382822	-0.410449	0.572876	-0.179624	-0.236597	-0.259159	0.517915	0.639384	-0.413981	-0.268231	-0.367968	0.333111	-0.303872	-0.258939	0.307082	-0.271942	0.254175	0.520302	-0.254318	0.46156	-0.303993	-0.312835	-0.357993	-0.265377	-0.245471	-0.0298541	-0.00341437	-0.35986	-0.308842	-0.295867	-0.228308	-0.229476
evm.TU.Hic_asm_0.591	-0.258393	0.602598	0.452469	-0.848327	0.681465	-0.540587	0.43095	-0.51466	-0.425535	-0.367364	0.513305	0.130198	-0.520106	-0.375293	-0.781149	0.589628	0.178923	0.722246	0.72433	-0.814117	0.477404	0.522643	0.653249	-0.786472	-0.540244	0.600784	0.709682	0.6425	-0.631298	0.621544	0.616571	-0.759002	0.563769	-0.767412	-0.372771	0.512218	-0.879855	0.709753	0.634175	0.525708	0.607225	0.612761	0.05736	-0.304783	0.558192	0.467438	0.491572	0.536897	0.188652
evm.TU.Hic_asm_0.1912	-0.200343	0.416577	0.517943	-0.666902	0.693622	-0.324152	0.310083	-0.398251	-0.374389	-0.50442	0.437495	0.511128	-0.186492	-0.233796	-0.58163	0.505768	0.0204194	0.459592	0.379909	-0.718357	0.573822	0.405767	0.554136	-0.658044	-0.38154	0.538923	0.477183	0.444226	-0.549846	0.647553	0.671147	-0.595604	0.643389	-0.570621	-0.429751	0.578705	-0.673603	0.439913	0.410214	0.430989	0.6739	0.565228	-0.0355729	-0.216873	0.541015	0.454369	0.54485	0.41054	0.0843702
evm.TU.Hic_asm_0.1703	-0.0447036	-0.436975	-0.477892	0.645348	-0.449714	0.0492778	-0.196896	0.517516	0.447303	0.759059	-0.263467	-0.256193	0.190155	0.273658	0.6407	-0.608303	-0.334229	-0.577447	-0.429635	0.626789	-0.360502	-0.250969	-0.314344	0.436207	0.499018	-0.506672	-0.559539	-0.590329	0.603991	-0.435809	-0.376467	0.518628	-0.376146	0.483506	0.717944	-0.458946	0.57738	-0.514604	-0.547675	-0.628461	-0.411848	-0.380132	-0.15267	0.241657	-0.444484	-0.489451	-0.40384	-0.242493	-0.354317
evm.TU.Hic_asm_0.403	0.208401	0.401427	0.844071	-0.47975	0.876195	-0.574121	0.372906	-0.589555	-0.569924	-0.53789	0.504523	-0.0985425	-0.339956	-0.388224	-0.573149	0.561927	0.482219	0.556516	0.442974	-0.536949	0.863629	0.431904	0.647188	-0.407155	-0.594849	0.656975	0.582599	0.625273	-0.585471	0.883436	0.88335	-0.41568	0.831022	-0.522867	-0.546091	0.901791	-0.437326	0.562732	0.548361	0.608807	0.908906	0.753742	0.468785	-0.592601	0.582018	0.456969	0.855635	0.420266	0.574473
evm.TU.Hic_asm_0.357	-0.136369	0.491362	0.604752	-0.282762	0.54715	-0.598342	0.924213	-0.447463	-0.439058	-0.293886	0.941434	-0.132568	-0.321484	-0.103232	-0.365273	0.42395	-0.127932	0.389943	0.356211	-0.386281	0.475936	0.908899	0.42054	-0.296036	-0.468739	0.38757	0.31148	0.387185	-0.6363	0.712135	0.564362	-0.358485	0.720961	-0.408684	-0.371815	0.65152	-0.276262	0.462912	0.452812	0.199219	0.436545	0.155234	-0.102863	-0.525816	0.698471	0.456444	0.788946	0.900573	-0.0466553
evm.TU.Hic_asm_0.305	-0.0417933	-0.303622	-0.265997	0.440573	-0.225198	-0.057443	-0.147845	0.153636	0.0473255	0.354686	-0.250276	-0.0296027	0.00589531	0.256085	0.333431	-0.324131	-0.201517	-0.405894	-0.36766	0.249775	-0.214301	-0.247805	-0.164411	0.296384	0.125896	-0.138348	-0.523446	-0.47586	0.278963	-0.272417	-0.224618	0.250676	-0.224637	0.0488517	0.0586618	-0.304162	0.400112	-0.385635	-0.397932	-0.537219	-0.238376	-0.18819	0.0987579	0.357214	-0.192465	-0.293928	-0.260077	-0.260104	-0.131359
evm.TU.Hic_asm_0.18	-0.105096	-0.59345	-0.438629	0.732412	-0.411834	0.205077	-0.320899	0.596513	0.59663	0.613649	-0.339845	-0.134448	0.513529	0.471359	0.725049	-0.62868	-0.424921	-0.673881	-0.567261	0.690319	-0.257749	-0.357767	-0.382717	0.440461	0.619489	-0.616883	-0.621833	-0.656142	0.534962	-0.415052	-0.315886	0.502808	-0.328155	0.654815	0.809381	-0.382399	0.734442	-0.639214	-0.657093	-0.621759	-0.338416	-0.355145	-0.309514	0.167568	-0.493935	-0.491247	-0.386253	-0.357968	-0.457192
evm.TU.Hic_asm_0.868	0.108258	-0.471429	-0.431858	0.813774	-0.435252	0.366148	-0.293229	0.646582	0.643733	0.480965	-0.327373	-0.276421	0.735008	0.478631	0.655151	-0.508137	-0.339419	-0.548646	-0.688905	0.841108	-0.176376	-0.327931	-0.383943	0.75071	0.646135	-0.590585	-0.487472	-0.489818	0.331901	-0.426695	-0.362359	0.52951	-0.378851	0.739633	0.488452	-0.365875	0.895357	-0.504326	-0.465722	-0.532499	-0.377572	-0.348406	-0.167131	-0.127813	-0.505147	-0.407466	-0.403209	-0.337736	-0.325856
evm.TU.Hic_asm_0.1592	0.112856	-0.632824	-0.405528	0.900048	-0.506219	0.203366	-0.350142	0.688316	0.590303	0.792022	-0.379295	-0.277089	0.443631	0.326822	0.808599	-0.620482	-0.342269	-0.733977	-0.688108	0.852198	-0.302882	-0.405028	-0.493799	0.741208	0.662211	-0.615266	-0.671833	-0.690511	0.635958	-0.459196	-0.402994	0.69173	-0.373654	0.638299	0.665175	-0.381928	0.858764	-0.671269	-0.658411	-0.664459	-0.423398	-0.471157	-0.0806311	0.180222	-0.498076	-0.478485	-0.377267	-0.41002	-0.319232
evm.TU.Hic_asm_0.217	0.0525782	0.66607	0.186774	-0.550386	0.590126	-0.259586	0.202434	-0.408917	-0.376917	-0.164238	0.200187	-0.154825	-0.376134	-0.457162	-0.60712	0.459713	0.265602	0.508516	0.356934	-0.405867	0.532168	0.256283	0.765274	-0.364627	-0.450915	0.623247	0.487358	0.426913	-0.318431	0.440182	0.514793	-0.422161	0.35904	-0.484796	-0.364043	0.175442	-0.538303	0.524774	0.428059	0.162044	0.53805	0.731938	0.356395	-0.326492	0.356666	0.358915	0.191842	0.277233	0.34941
evm.TU.Hic_asm_0.382	0.129747	-0.41183	-0.35554	0.693566	-0.35543	0.444739	-0.227337	0.403534	0.430228	0.0913055	-0.270488	-0.115785	0.725291	0.526343	0.582745	-0.441045	-0.307924	-0.480646	-0.633379	0.683808	-0.126599	-0.274578	-0.331388	0.606277	0.457263	-0.497036	-0.468035	-0.413579	0.231635	-0.356956	-0.297839	0.473987	-0.310683	0.756719	0.304438	-0.305879	0.823197	-0.47075	-0.414246	-0.452216	-0.31121	-0.295485	-0.212801	-0.11253	-0.426658	-0.349932	-0.329993	-0.290972	-0.299197
evm.TU.Hic_asm_0.19	0.0423554	-0.382596	-0.472613	0.704626	-0.48991	0.122941	-0.245601	0.758712	0.660028	0.927548	-0.28483	-0.331853	0.383321	0.21167	0.596239	-0.528918	-0.298187	-0.525865	-0.532991	0.769038	-0.315431	-0.266015	-0.352455	0.675553	0.686835	-0.533533	-0.434499	-0.502252	0.511829	-0.451996	-0.41685	0.517985	-0.414768	0.482404	0.627642	-0.434263	0.646965	-0.435825	-0.43855	-0.530955	-0.439207	-0.396963	-0.0677008	0.0487218	-0.472237	-0.422182	-0.423648	-0.256527	-0.2907
evm.TU.Hic_asm_0.1284	0.215851	-0.526798	-0.483373	0.841968	-0.48045	0.436183	-0.339624	0.579395	0.573292	0.415212	-0.373098	-0.294341	0.657666	0.422472	0.752524	-0.572552	-0.332522	-0.57958	-0.681655	0.885585	-0.227918	-0.373696	-0.417865	0.763214	0.606486	-0.634004	-0.519633	-0.513503	0.48019	-0.477749	-0.397943	0.665119	-0.42096	0.863123	0.550475	-0.420055	0.908068	-0.547589	-0.50916	-0.587887	-0.412676	-0.376418	-0.160903	-0.0617178	-0.560823	-0.460401	-0.452623	-0.38162	-0.327478
evm.TU.Hic_asm_0.82	0.165849	-0.603005	-0.368617	0.905664	-0.316448	0.158469	-0.253466	0.500042	0.424002	0.513946	-0.281068	-0.227648	0.47474	0.420503	0.793771	-0.589051	-0.445273	-0.659058	-0.718402	0.794291	-0.105726	-0.31119	-0.315899	0.712278	0.509898	-0.52839	-0.653945	-0.633115	0.491215	-0.327496	-0.218585	0.659733	-0.229164	0.673164	0.494849	-0.2898	0.909928	-0.609239	-0.596437	-0.769108	-0.255954	-0.291456	-0.0767809	0.0443313	-0.43157	-0.465102	-0.301891	-0.325581	-0.365109
evm.TU.Hic_asm_0.311	-0.167806	0.495373	-0.0314282	-0.650072	0.34579	-0.372086	0.249842	-0.347946	-0.273767	-0.286401	0.244923	0.0542498	-0.380106	-0.159489	-0.619162	0.291164	0.116269	0.690713	0.580665	-0.572271	0.160848	0.32084	0.533503	-0.509817	-0.373811	0.378205	0.630142	0.581264	-0.4962	0.196134	0.242289	-0.595861	0.101257	-0.520487	-0.368219	0.0711797	-0.654073	0.671658	0.621589	0.318584	0.245778	0.486174	0.0892721	-0.249276	0.158432	0.113903	0.0129444	0.334962	0.10847
evm.TU.Hic_asm_0.1359	0.0387685	-0.645293	-0.310741	0.84096	-0.393069	0.162931	-0.266024	0.491776	0.38771	0.494133	-0.304516	-0.0279216	0.425418	0.451494	0.745075	-0.545044	-0.442387	-0.714461	-0.703326	0.652293	-0.239437	-0.347158	-0.453973	0.621725	0.493803	-0.503691	-0.737616	-0.700099	0.463089	-0.367837	-0.309465	0.574668	-0.257079	0.507676	0.391411	-0.286901	0.820733	-0.679851	-0.650482	-0.699597	-0.342311	-0.434865	-0.125273	0.267745	-0.365183	-0.416235	-0.280033	-0.366182	-0.375362
evm.TU.Hic_asm_0.1552	-0.197615	0.520047	0.318585	-0.475262	0.0769468	0.387963	0.0250758	-0.462149	-0.412684	-0.336162	-0.0937329	0.1448	-0.268356	-0.346972	-0.530898	0.660466	0.332483	-0.00435983	0.106736	-0.454473	-0.0165271	-0.0777359	0.0346695	-0.347671	-0.479974	0.557255	-0.127009	-0.092388	-0.166027	0.117622	-0.0374201	-0.371418	0.100901	-0.560355	-0.540438	-0.0576386	-0.420533	-0.0634155	-0.0996187	0.168878	-0.00211849	-0.0302308	0.0939103	0.457172	0.556353	0.689666	0.118465	-0.0762229	0.336055
evm.TU.Hic_asm_0.764	0.239962	-0.578189	-0.51718	0.849032	-0.524478	0.49352	-0.381729	0.606171	0.576684	0.385064	-0.403134	-0.173576	0.680755	0.424797	0.8098	-0.627132	-0.366791	-0.620062	-0.71562	0.889171	-0.276025	-0.406106	-0.464645	0.76431	0.647789	-0.674517	-0.547185	-0.539113	0.55226	-0.519273	-0.433306	0.724047	-0.453477	0.922317	0.567424	-0.448018	0.900351	-0.593399	-0.542727	-0.590588	-0.443918	-0.418547	-0.199302	0.00712225	-0.604038	-0.50237	-0.485246	-0.412666	-0.365274
evm.TU.Hic_asm_0.897	-0.291824	0.814341	0.335719	-0.874851	0.556817	-0.357813	0.427431	-0.672223	-0.561187	-0.452732	0.367419	0.00234514	-0.537129	-0.320806	-0.901052	0.627436	0.372781	0.656278	0.672099	-0.812989	0.348717	0.427688	0.68391	-0.774485	-0.697378	0.739363	0.539366	0.537596	-0.618551	0.473512	0.428724	-0.795729	0.367467	-0.802013	-0.536766	0.239327	-0.826181	0.634919	0.545703	0.462842	0.439014	0.580381	0.166667	-0.162039	0.555024	0.495209	0.322497	0.442023	0.359683
evm.TU.Hic_asm_0.358	-0.22385	0.690471	0.303698	-0.581168	0.117688	0.338038	0.280366	-0.510413	-0.41087	-0.4096	0.169535	0.0441279	-0.297547	-0.370958	-0.591725	0.707901	0.22419	0.179503	0.26609	-0.473552	0.00854348	0.207437	0.128517	-0.415559	-0.51816	0.527354	0.0716646	0.0929382	-0.296082	0.193762	0.0079476	-0.431156	0.16571	-0.492197	-0.480043	-0.0147706	-0.517466	0.139137	0.0987035	0.224022	-0.00299351	-0.0416843	-0.0782849	0.220677	0.623891	0.74715	0.183784	0.216826	0.20372
evm.TU.Hic_asm_0.1877	0.360543	-0.612672	-0.441432	0.870851	-0.467454	0.356637	-0.335412	0.47513	0.40899	0.437527	-0.348326	-0.307078	0.386106	0.241155	0.860487	-0.595435	-0.352104	-0.60663	-0.637201	0.873744	-0.255286	-0.368137	-0.447511	0.775323	0.506309	-0.619653	-0.556079	-0.547608	0.664344	-0.449592	-0.365381	0.828115	-0.361767	0.84681	0.556639	-0.378125	0.853203	-0.575526	-0.54289	-0.683891	-0.393654	-0.413513	-0.0732153	0.0755077	-0.518376	-0.466881	-0.399614	-0.375572	-0.314801
evm.TU.Hic_asm_0.1636	-0.0351487	-0.583449	-0.487275	0.817241	-0.520582	0.296459	-0.376043	0.684995	0.69263	0.674693	-0.421188	-0.288483	0.618021	0.494569	0.731195	-0.635272	-0.322007	-0.681675	-0.628104	0.823944	-0.314348	-0.42678	-0.460511	0.608395	0.688672	-0.664773	-0.618567	-0.644088	0.525429	-0.509106	-0.434691	0.54792	-0.44892	0.721776	0.778705	-0.453619	0.855045	-0.640699	-0.639687	-0.580998	-0.44349	-0.418396	-0.230976	0.0927708	-0.57409	-0.512283	-0.463561	-0.429363	-0.366612
evm.TU.Hic_asm_0.1839	0.113248	-0.54584	-0.419752	0.734106	-0.461101	0.136189	-0.342685	0.461956	0.350049	0.653695	-0.409347	-0.20621	0.199704	0.249949	0.706322	-0.619968	-0.215012	-0.66907	-0.544273	0.662375	-0.341635	-0.417705	-0.382434	0.540839	0.455491	-0.470597	-0.664148	-0.655131	0.692202	-0.456157	-0.386015	0.640298	-0.391039	0.51721	0.577896	-0.438306	0.674881	-0.625301	-0.633382	-0.631247	-0.390641	-0.3718	0.0145037	0.343341	-0.475627	-0.508885	-0.399232	-0.418728	-0.206321
evm.TU.Hic_asm_18.494	0.182962	-0.640506	-0.539945	0.840529	-0.516585	0.35932	-0.375645	0.613737	0.547425	0.53939	-0.3864	-0.1258	0.509222	0.364247	0.87418	-0.70805	-0.438077	-0.679472	-0.66753	0.845124	-0.321293	-0.395638	-0.451057	0.669831	0.650824	-0.687116	-0.606854	-0.622263	0.696216	-0.514346	-0.40879	0.761808	-0.425623	0.863059	0.717258	-0.461918	0.819493	-0.642762	-0.620672	-0.683775	-0.430676	-0.428295	-0.222261	0.153593	-0.601546	-0.563062	-0.48062	-0.395585	-0.436265
evm.TU.Hic_asm_18.1962	0.0399667	-0.455441	-0.411634	0.777738	-0.408397	0.356887	-0.273368	0.622169	0.64602	0.441512	-0.309369	-0.258741	0.759284	0.524401	0.617902	-0.48713	-0.345358	-0.537342	-0.662859	0.796732	-0.158609	-0.311031	-0.366389	0.683367	0.628254	-0.578818	-0.483942	-0.485246	0.276759	-0.403278	-0.339495	0.462974	-0.355992	0.716311	0.500326	-0.347451	0.8763	-0.498791	-0.466086	-0.509342	-0.355741	-0.329896	-0.214211	-0.137116	-0.481165	-0.388234	-0.382757	-0.321561	-0.344035
evm.TU.Hic_asm_18.710	0.108553	-0.671622	-0.574111	0.950312	-0.57758	0.276445	-0.321719	0.744892	0.637761	0.6672	-0.359397	-0.0987341	0.623379	0.517228	0.903023	-0.792142	-0.490484	-0.74446	-0.771287	0.901016	-0.363929	-0.364712	-0.49119	0.772317	0.75597	-0.729852	-0.689196	-0.682195	0.631385	-0.555346	-0.468931	0.745884	-0.471907	0.835091	0.67761	-0.485442	0.938042	-0.681656	-0.642199	-0.717407	-0.499223	-0.501455	-0.224328	0.133056	-0.642581	-0.646184	-0.491796	-0.369471	-0.475753
evm.TU.Hic_asm_18.1606	0.0743438	-0.577941	-0.320035	0.755223	-0.425874	0.0998367	-0.306376	0.646927	0.538162	0.851877	-0.299957	-0.237917	0.260498	0.158682	0.73454	-0.540869	-0.332996	-0.664804	-0.54463	0.724096	-0.27487	-0.333618	-0.439184	0.58947	0.610029	-0.54668	-0.57534	-0.632411	0.661342	-0.364684	-0.31608	0.629582	-0.271384	0.501159	0.719096	-0.296586	0.654381	-0.598515	-0.608295	-0.594511	-0.34138	-0.429728	-0.0901888	0.228986	-0.395844	-0.392871	-0.285767	-0.330349	-0.3153
evm.TU.Hic_asm_18.2154	-0.0131014	-0.601407	-0.605468	0.788012	-0.584689	0.187783	-0.393015	0.701176	0.622233	0.838493	-0.449855	-0.202039	0.383027	0.375928	0.771139	-0.730578	-0.367863	-0.691689	-0.584918	0.774561	-0.447556	-0.438939	-0.450849	0.586484	0.684463	-0.65172	-0.643492	-0.686312	0.698705	-0.59306	-0.503549	0.617779	-0.527494	0.625864	0.791628	-0.568028	0.731089	-0.637805	-0.650265	-0.680691	-0.516667	-0.45156	-0.165223	0.291033	-0.621476	-0.612132	-0.561367	-0.43303	-0.39433
evm.TU.Hic_asm_18.396	-0.328122	0.541567	0.312744	-0.55106	0.30243	0.0194644	0.265006	-0.478639	-0.356075	-0.181956	0.217474	-0.0619996	-0.48097	-0.401381	-0.567245	0.731566	0.00525755	0.25357	0.358807	-0.526913	0.14366	0.229708	0.234818	-0.483035	-0.521663	0.51052	0.139585	0.0805927	-0.350578	0.304667	0.204137	-0.533269	0.324423	-0.68419	-0.349216	0.110211	-0.567607	0.214534	0.11898	0.0193285	0.164735	0.114805	-0.074954	0.185348	0.675698	0.737971	0.225413	0.236778	0.042067
evm.TU.Hic_asm_18.772	-0.285498	0.691511	0.470231	-0.838528	0.314946	0.0363358	0.319524	-0.521602	-0.455878	-0.555514	0.295466	0.355036	-0.310664	-0.342902	-0.784224	0.683926	0.370058	0.416306	0.49104	-0.774181	0.145915	0.315475	0.279687	-0.694172	-0.522225	0.617189	0.368834	0.389093	-0.497172	0.376942	0.216413	-0.659316	0.309596	-0.677219	-0.569647	0.262598	-0.793461	0.374153	0.359443	0.63996	0.241302	0.186262	-0.0292994	0.0922015	0.6084	0.647906	0.379481	0.326059	0.317809
evm.TU.Hic_asm_18.540	-0.0650816	-0.581233	-0.769478	0.855373	-0.67767	0.255229	-0.309507	0.81918	0.738997	0.786039	-0.39022	-0.0964277	0.615593	0.591097	0.812301	-0.837601	-0.538084	-0.676167	-0.687236	0.850604	-0.514625	-0.351709	-0.464973	0.685596	0.811495	-0.761685	-0.640504	-0.663334	0.588513	-0.692723	-0.603105	0.607892	-0.636287	0.762014	0.744591	-0.675186	0.841443	-0.609699	-0.591223	-0.730976	-0.636647	-0.526012	-0.31684	0.175219	-0.725178	-0.718968	-0.673807	-0.347432	-0.563574
evm.TU.Hic_asm_18.236	-0.110284	-0.492906	-0.38167	0.624652	-0.375441	-0.0705718	-0.310334	0.627537	0.544204	0.883441	-0.342412	-0.226669	0.22831	0.273698	0.521007	-0.500713	-0.272424	-0.52464	-0.435606	0.552326	-0.2823	-0.349302	-0.320949	0.459073	0.557459	-0.44322	-0.489795	-0.55306	0.448758	-0.387254	-0.31752	0.354469	-0.332822	0.240013	0.583856	-0.344171	0.545299	-0.46522	-0.49392	-0.531553	-0.325905	-0.294384	-0.0205393	0.225713	-0.411379	-0.434599	-0.362006	-0.348226	-0.261341
evm.TU.Hic_asm_18.2258	-0.248161	0.608691	0.36941	-0.775025	0.673144	-0.334305	0.335818	-0.503619	-0.461946	-0.450151	0.385891	0.377741	-0.346292	-0.293747	-0.70209	0.51843	0.098413	0.52349	0.472272	-0.769091	0.507571	0.404225	0.697223	-0.742158	-0.499555	0.647469	0.485629	0.447762	-0.514321	0.571015	0.606383	-0.666439	0.530468	-0.658188	-0.437516	0.376757	-0.776477	0.507395	0.43478	0.35261	0.612692	0.64728	0.0359417	-0.153633	0.527005	0.441142	0.395611	0.419209	0.147972
evm.TU.Hic_asm_18.2233	0.092409	-0.454893	-0.375227	0.718044	-0.382509	0.431218	-0.258318	0.43209	0.478428	0.204046	-0.298599	-0.20021	0.677187	0.500325	0.631275	-0.470156	-0.319427	-0.530904	-0.609492	0.722984	-0.160443	-0.306485	-0.362792	0.581706	0.483836	-0.544838	-0.50645	-0.475428	0.319489	-0.379372	-0.314685	0.502995	-0.322858	0.777768	0.465416	-0.333878	0.829016	-0.519729	-0.485185	-0.501617	-0.331887	-0.324547	-0.246002	-0.0666887	-0.443166	-0.362819	-0.350382	-0.319037	-0.330699
evm.TU.Hic_asm_18.698	0.0453904	-0.554325	-0.387925	0.875528	-0.454313	0.263192	-0.240377	0.541577	0.507877	0.495531	-0.310416	-0.242818	0.594624	0.535887	0.738374	-0.592507	-0.351186	-0.692314	-0.7024	0.795384	-0.240729	-0.327168	-0.42964	0.677628	0.554712	-0.574979	-0.691879	-0.649192	0.436573	-0.42089	-0.371517	0.586041	-0.349278	0.696872	0.530746	-0.368923	0.932284	-0.647172	-0.620784	-0.638183	-0.399771	-0.427559	-0.168498	0.0705623	-0.463539	-0.462564	-0.345104	-0.341496	-0.339465
evm.TU.Hic_asm_18.211	0.407494	-0.606863	-0.461263	0.807528	-0.481775	0.318226	-0.362829	0.435444	0.332096	0.475582	-0.371762	-0.273544	0.215558	0.11358	0.852805	-0.602163	-0.315317	-0.580907	-0.567406	0.816145	-0.311893	-0.387088	-0.440832	0.730163	0.460782	-0.584366	-0.529086	-0.532246	0.765602	-0.4707	-0.38329	0.862492	-0.383622	0.782992	0.550338	-0.407668	0.737618	-0.551576	-0.526449	-0.6792	-0.406142	-0.411701	-0.0102277	0.185678	-0.520199	-0.480927	-0.424479	-0.389309	-0.276062
evm.TU.Hic_asm_18.2390	-0.603528	0.302312	0.14862	-0.5505	0.202661	-0.33115	0.437745	-0.353278	-0.196762	-0.31327	0.412393	0.191255	-0.299084	0.138295	-0.522567	0.394905	-0.209136	0.433279	0.530462	-0.663546	-0.0440309	0.429374	0.141958	-0.642392	-0.364576	0.220204	0.291203	0.275586	-0.655076	0.19814	0.113224	-0.736638	0.198774	-0.630707	-0.272315	0.16745	-0.543881	0.389281	0.348329	0.201442	0.0438295	0.0125893	-0.377849	0.0228192	0.415677	0.319115	0.186572	0.424152	-0.256504
evm.TU.Hic_asm_18.2045	-0.0673987	-0.538334	-0.442139	0.835163	-0.478619	0.459231	-0.334821	0.758266	0.744836	0.650763	-0.35205	-0.0937895	0.766119	0.466728	0.760028	-0.527892	-0.537947	-0.76716	-0.789479	0.844859	-0.236483	-0.368623	-0.470018	0.661214	0.763874	-0.648775	-0.682906	-0.729315	0.495499	-0.444122	-0.380568	0.560002	-0.340514	0.745033	0.716054	-0.421917	0.868473	-0.71939	-0.709864	-0.689848	-0.412016	-0.470552	-0.381281	0.104989	-0.440547	-0.340609	-0.414346	-0.37014	-0.528999
evm.TU.Hic_asm_18.835	0.237957	-0.685575	-0.511868	0.949643	-0.54673	0.297836	-0.412806	0.72472	0.602311	0.742877	-0.423862	-0.20878	0.488761	0.308111	0.91215	-0.708743	-0.408785	-0.740632	-0.750822	0.933085	-0.323127	-0.44217	-0.500548	0.825433	0.718966	-0.685142	-0.656521	-0.679702	0.739026	-0.524301	-0.432432	0.823642	-0.43241	0.796048	0.682549	-0.446913	0.896845	-0.681413	-0.653922	-0.726565	-0.450815	-0.468439	-0.091325	0.168987	-0.600822	-0.562081	-0.468167	-0.444504	-0.37203
evm.TU.Hic_asm_18.1565	-0.075197	-0.0276476	0.504467	-0.396367	0.295023	-0.299921	0.266732	-0.376042	-0.181654	-0.448158	0.429121	-0.178166	-0.400844	-0.220214	-0.329099	0.56297	-0.0207117	0.587324	0.641642	-0.451989	0.152671	0.347388	-0.105824	-0.352657	-0.378453	0.0587178	0.597464	0.543419	-0.58869	0.379972	0.282634	-0.431237	0.418317	-0.415544	-0.239271	0.630365	-0.4347	0.509719	0.527156	0.453858	0.225807	-0.0138131	-0.158714	-0.293225	0.441246	0.464947	0.479306	0.32581	-0.0471397
evm.TU.Hic_asm_18.2114	-0.215578	0.576455	0.258046	-0.626189	0.173021	0.371747	0.104298	-0.524322	-0.42224	-0.490269	0.0354474	0.220722	-0.304915	-0.381364	-0.58224	0.706392	0.165388	0.19642	0.258032	-0.553264	0.038861	0.0632481	0.145833	-0.482442	-0.516285	0.531688	0.0931949	0.0851939	-0.266652	0.171736	0.0566035	-0.458395	0.163621	-0.526374	-0.511743	-0.0192952	-0.584457	0.121974	0.0763651	0.181864	0.0676258	0.0645358	-0.0683069	0.323223	0.573856	0.716406	0.106747	0.0708817	0.166712
evm.TU.Hic_asm_18.2379	0.0592122	-0.587906	-0.474101	0.87386	-0.551957	0.493322	-0.459072	0.739391	0.722322	0.664661	-0.490601	-0.23104	0.699193	0.405194	0.772224	-0.543757	-0.37418	-0.752463	-0.772434	0.902219	-0.299966	-0.503817	-0.532673	0.752315	0.736109	-0.656789	-0.670531	-0.708338	0.570133	-0.531	-0.465963	0.63193	-0.448633	0.759302	0.67715	-0.475691	0.907978	-0.717021	-0.699388	-0.650572	-0.471241	-0.477036	-0.216642	0.137556	-0.52809	-0.391964	-0.491169	-0.50809	-0.375306
evm.TU.Hic_asm_18.2351	0.174407	0.514135	0.193379	-0.414401	0.657184	-0.474534	0.0978135	-0.367116	-0.414449	-0.154939	0.0960009	-0.0984487	-0.2802	-0.290029	-0.522034	0.181153	0.473118	0.443409	0.262631	-0.354886	0.641097	0.141569	0.872703	-0.308464	-0.396584	0.629329	0.428997	0.431322	-0.2475	0.460844	0.607241	-0.323522	0.341049	-0.400647	-0.364742	0.241351	-0.377772	0.477906	0.402191	0.24951	0.680077	0.932615	0.612591	-0.394401	0.136124	0.0316988	0.221293	0.156058	0.560477
evm.TU.Hic_asm_18.118	0.0672788	-0.584663	-0.447521	0.872795	-0.433255	0.0778571	-0.259439	0.685149	0.582009	0.822243	-0.288064	-0.266324	0.419424	0.361919	0.786949	-0.662397	-0.423696	-0.673293	-0.650215	0.819264	-0.247389	-0.301787	-0.369914	0.689793	0.656579	-0.598288	-0.619961	-0.646733	0.587141	-0.412564	-0.328866	0.643269	-0.330456	0.615587	0.690986	-0.373688	0.822409	-0.594912	-0.597107	-0.711006	-0.364911	-0.383819	-0.109426	0.101799	-0.499516	-0.529355	-0.368866	-0.303223	-0.388091
evm.TU.Hic_asm_18.56	-0.105064	-0.500328	-0.38886	0.54646	-0.446422	-0.0281991	-0.291203	0.506412	0.408633	0.752555	-0.340392	-0.101817	0.114429	0.253666	0.558574	-0.585714	-0.204073	-0.569736	-0.357907	0.469117	-0.405437	-0.345066	-0.370347	0.314996	0.478202	-0.449334	-0.548171	-0.576159	0.591127	-0.430236	-0.381914	0.423291	-0.378301	0.304899	0.646494	-0.393014	0.451991	-0.52404	-0.547957	-0.465165	-0.385404	-0.37311	-0.0767373	0.394889	-0.435541	-0.497462	-0.361273	-0.339402	-0.24328
evm.TU.Hic_asm_18.899	-0.364937	0.545612	0.550418	-0.645131	0.397482	-0.063114	0.412369	-0.549476	-0.402463	-0.399908	0.413414	0.0329102	-0.432541	-0.353733	-0.667924	0.860687	0.0344228	0.378379	0.466045	-0.668846	0.229549	0.391597	0.189529	-0.571557	-0.582205	0.536724	0.279091	0.24912	-0.598691	0.470273	0.30994	-0.666746	0.49153	-0.765774	-0.496381	0.379056	-0.636331	0.330122	0.274399	0.273597	0.259653	0.0833724	-0.147371	0.0422114	0.816843	0.85583	0.470413	0.388044	0.0586158
evm.TU.Hic_asm_18.358	-0.268846	0.60653	0.29205	-0.682608	0.614248	-0.434422	0.257469	-0.442428	-0.462336	-0.237234	0.240466	0.307802	-0.3785	-0.239629	-0.710287	0.413963	0.229227	0.417551	0.378717	-0.723524	0.452694	0.276782	0.728095	-0.65998	-0.476599	0.708838	0.337104	0.323218	-0.437939	0.480928	0.527794	-0.653224	0.412347	-0.763513	-0.478542	0.247584	-0.686734	0.42297	0.337561	0.277088	0.560052	0.68126	0.241679	-0.0376705	0.438783	0.312686	0.297219	0.291014	0.292652
evm.TU.Hic_asm_18.954	-0.0833033	-0.299171	-0.283923	0.202812	-0.295292	0.124413	-0.234001	0.291421	0.334865	0.402832	-0.21571	-0.129247	0.05129	0.0517181	0.363807	-0.351215	-0.125961	-0.284482	-0.0483756	0.293212	-0.284553	-0.21501	-0.247687	0.0221353	0.317825	-0.386639	-0.197714	-0.276308	0.47361	-0.283759	-0.23712	0.273297	-0.248729	0.365391	0.720652	-0.266387	0.143954	-0.281604	-0.323799	-0.195297	-0.238665	-0.228623	-0.244179	0.202489	-0.314002	-0.274482	-0.265523	-0.19732	-0.23464
evm.TU.Hic_asm_18.1704	-0.193988	0.84744	0.675716	-0.730781	0.500526	-0.37931	0.672246	-0.600351	-0.569194	-0.43052	0.612282	-0.0468535	-0.401822	-0.319524	-0.83233	0.64124	0.550746	0.504473	0.560949	-0.690428	0.382316	0.628808	0.508519	-0.601377	-0.636383	0.730166	0.438027	0.52531	-0.643713	0.63256	0.430247	-0.64359	0.518963	-0.712427	-0.587897	0.497792	-0.654609	0.538326	0.516377	0.720507	0.425654	0.328263	0.196136	-0.294072	0.7021	0.595121	0.684902	0.635395	0.519657
evm.TU.Hic_asm_18.505	-0.140701	0.325956	0.368545	-0.574495	0.450292	-0.254859	0.481861	-0.421507	-0.360091	-0.745138	0.582922	0.46311	-0.11921	-0.0195791	-0.462918	0.390464	-0.120668	0.580185	0.445263	-0.633388	0.312718	0.566903	0.317909	-0.517658	-0.371533	0.292455	0.554676	0.584383	-0.674357	0.466213	0.422244	-0.512418	0.456809	-0.343454	-0.514784	0.505714	-0.547422	0.545938	0.586169	0.467982	0.377046	0.256381	-0.236174	-0.339478	0.415792	0.319078	0.454511	0.55968	-0.100965
evm.TU.Hic_asm_18.47	0.677096	-0.459006	-0.433649	0.703328	-0.4524	0.427023	-0.344031	0.346542	0.211019	0.298341	-0.332129	-0.29854	0.14395	-0.114507	0.774661	-0.493155	-0.184623	-0.399254	-0.503506	0.814183	-0.260057	-0.331631	-0.374812	0.82012	0.374462	-0.497432	-0.312232	-0.309916	0.758369	-0.435738	-0.364104	0.940512	-0.379674	0.831596	0.337553	-0.373255	0.629964	-0.371528	-0.315069	-0.533561	-0.374444	-0.346655	0.134697	0.0497517	-0.499943	-0.397884	-0.407741	-0.329776	-0.122471
evm.TU.Hic_asm_18.968	0.0554007	-0.431991	-0.412942	0.690234	-0.399592	0.391677	-0.195941	0.391139	0.443396	0.149001	-0.254864	-0.18107	0.656814	0.561712	0.609867	-0.500109	-0.337778	-0.489109	-0.565072	0.68097	-0.202709	-0.252143	-0.349334	0.540499	0.449789	-0.549718	-0.490731	-0.44243	0.272719	-0.399568	-0.341057	0.466467	-0.351518	0.769803	0.436408	-0.359634	0.808982	-0.479062	-0.440908	-0.49244	-0.366796	-0.339277	-0.280873	-0.0727381	-0.456995	-0.405084	-0.367354	-0.265531	-0.360405
evm.TU.Hic_asm_18.457	0.116836	-0.552571	-0.445783	0.864623	-0.49634	0.412291	-0.350926	0.531636	0.514116	0.412213	-0.424269	-0.23487	0.645938	0.511391	0.733915	-0.574455	-0.299971	-0.682402	-0.732008	0.825299	-0.264678	-0.431839	-0.453254	0.718336	0.556204	-0.579758	-0.675632	-0.635536	0.468542	-0.490871	-0.426905	0.616208	-0.428667	0.761122	0.486269	-0.441698	0.94325	-0.656729	-0.622194	-0.625434	-0.43519	-0.412776	-0.136752	0.0881658	-0.520563	-0.457966	-0.439337	-0.446025	-0.292983
evm.TU.Hic_asm_18.2080	0.250277	-0.465465	-0.321432	0.780814	-0.397762	0.444592	-0.257924	0.409392	0.39938	0.161411	-0.301045	-0.21419	0.645456	0.434787	0.650486	-0.439677	-0.256353	-0.525316	-0.670311	0.76237	-0.15194	-0.316523	-0.403703	0.730462	0.448148	-0.505988	-0.509555	-0.447308	0.321926	-0.372653	-0.331267	0.593265	-0.31933	0.765988	0.276358	-0.292832	0.883304	-0.509128	-0.443446	-0.485344	-0.344066	-0.358105	-0.102195	-0.0768751	-0.423644	-0.341662	-0.312298	-0.335778	-0.227363
evm.TU.Hic_asm_18.947	-0.357734	0.646251	0.648007	-0.590094	0.565258	-0.296422	0.64389	-0.528903	-0.490316	-0.359661	0.638014	0.179452	-0.364845	-0.272342	-0.656307	0.747209	-0.0151975	0.329483	0.352152	-0.681428	0.42714	0.614617	0.411668	-0.558725	-0.56629	0.646978	0.225031	0.246776	-0.649209	0.66232	0.509596	-0.63971	0.676476	-0.775663	-0.571346	0.513013	-0.582431	0.342261	0.294742	0.253239	0.441633	0.216851	-0.0911387	-0.097473	0.879032	0.774188	0.665748	0.612512	0.0653577
evm.TU.Hic_asm_18.148	0.203981	-0.591541	-0.383962	0.833967	-0.432771	0.240747	-0.345061	0.422728	0.330148	0.490963	-0.405753	-0.218549	0.334223	0.322868	0.770025	-0.599887	-0.25739	-0.696994	-0.653046	0.742405	-0.260327	-0.427494	-0.404074	0.65146	0.439341	-0.494052	-0.703287	-0.664139	0.637967	-0.428185	-0.35061	0.705961	-0.349413	0.642804	0.489108	-0.389918	0.822334	-0.664322	-0.650063	-0.680423	-0.360306	-0.369282	0.00601232	0.249473	-0.466603	-0.480514	-0.367121	-0.438121	-0.221097
evm.TU.Hic_asm_18.2331	-0.125387	-0.623408	-0.483022	0.764784	-0.466908	0.185058	-0.409493	0.766977	0.676665	0.878756	-0.420703	-0.011006	0.478296	0.376456	0.756542	-0.657486	-0.473082	-0.777251	-0.666491	0.710058	-0.318606	-0.437531	-0.419903	0.508908	0.747494	-0.60443	-0.699036	-0.770106	0.662511	-0.469468	-0.366966	0.544586	-0.369203	0.543794	0.817499	-0.448868	0.695298	-0.720373	-0.743206	-0.696734	-0.380219	-0.401029	-0.249622	0.332425	-0.505676	-0.50073	-0.446673	-0.431279	-0.470872
evm.TU.Hic_asm_18.782	-0.0796886	0.535859	0.22659	-0.758753	0.294665	-0.352791	0.502714	-0.589045	-0.434159	-0.6715	0.513507	-0.104317	-0.486056	-0.191742	-0.697029	0.468954	0.267221	0.897715	0.846017	-0.668178	0.0827894	0.560727	0.330441	-0.56413	-0.581343	0.336504	0.82915	0.849576	-0.715819	0.293419	0.195566	-0.628704	0.185192	-0.480699	-0.516462	0.314904	-0.719467	0.851932	0.862392	0.669682	0.167621	0.251751	-0.00770735	-0.421826	0.31814	0.283012	0.272312	0.561402	0.187606
evm.TU.Hic_asm_18.1881	0.240704	-0.495896	-0.453046	0.824181	-0.451857	0.450277	-0.311473	0.533649	0.525906	0.326613	-0.347212	-0.266862	0.671632	0.428444	0.720923	-0.534658	-0.323311	-0.548071	-0.686379	0.858386	-0.19586	-0.348182	-0.397476	0.768644	0.565124	-0.597109	-0.49977	-0.47794	0.423162	-0.449282	-0.375496	0.646924	-0.395614	0.850829	0.454574	-0.39085	0.9049	-0.519776	-0.471187	-0.564374	-0.390569	-0.357782	-0.144795	-0.0920083	-0.529115	-0.429356	-0.424009	-0.359089	-0.306217
evm.TU.Hic_asm_18.2063	-0.153729	0.23324	0.425449	-0.524253	0.48925	-0.522774	0.553433	-0.475612	-0.260612	-0.49396	0.687916	-0.228657	-0.42325	-0.148331	-0.44156	0.484075	-0.095362	0.762309	0.769257	-0.524953	0.326103	0.651882	0.270364	-0.524333	-0.461543	0.15418	0.752076	0.70433	-0.716614	0.525275	0.47507	-0.549237	0.525594	-0.382653	-0.164012	0.63177	-0.531915	0.725636	0.703277	0.428111	0.386775	0.242476	-0.228377	-0.57116	0.453898	0.374603	0.527433	0.643539	-0.124581
evm.TU.Hic_asm_18.233	0.231051	-0.590043	-0.378586	0.763777	-0.457699	0.133541	-0.374621	0.48117	0.362263	0.695749	-0.406656	-0.306397	0.132758	0.125959	0.740392	-0.571741	-0.199435	-0.625497	-0.518985	0.716805	-0.323176	-0.428037	-0.427747	0.629458	0.461441	-0.496431	-0.589282	-0.602313	0.725438	-0.437798	-0.371734	0.710443	-0.364194	0.527829	0.575192	-0.37673	0.67457	-0.581938	-0.583342	-0.617694	-0.37857	-0.388576	0.0786073	0.294061	-0.463973	-0.465866	-0.369769	-0.429911	-0.17438
evm.TU.Hic_asm_18.160	0.302762	-0.495637	-0.408236	0.818833	-0.43048	0.467476	-0.28426	0.499238	0.487033	0.285783	-0.300907	-0.27593	0.625367	0.354874	0.738968	-0.490463	-0.346008	-0.525996	-0.670313	0.861024	-0.173001	-0.310699	-0.409772	0.786608	0.534745	-0.593641	-0.467947	-0.449392	0.43489	-0.410678	-0.346001	0.688205	-0.345156	0.866894	0.432422	-0.340666	0.884354	-0.499425	-0.445679	-0.565063	-0.370424	-0.375181	-0.148861	-0.110252	-0.481487	-0.374626	-0.375917	-0.321966	-0.316047
evm.TU.Hic_asm_18.504	0.0568813	-0.459898	-0.510763	0.80486	-0.538138	0.136069	-0.274047	0.726857	0.596996	0.883522	-0.348287	-0.270121	0.408868	0.320083	0.678089	-0.628582	-0.302646	-0.638655	-0.637275	0.798165	-0.361231	-0.331723	-0.390786	0.722958	0.669403	-0.543754	-0.593109	-0.614527	0.571494	-0.509301	-0.465974	0.592281	-0.465472	0.526903	0.577776	-0.49417	0.759937	-0.552292	-0.544422	-0.622968	-0.484311	-0.435309	-0.0323588	0.154487	-0.523413	-0.515882	-0.462471	-0.328722	-0.282994
evm.TU.Hic_asm_18.69	0.168108	-0.529112	-0.461992	0.609491	-0.493342	0.239031	-0.393525	0.672017	0.598547	0.76174	-0.351915	-0.21021	0.260143	0.0482794	0.708637	-0.571023	-0.286184	-0.507046	-0.407334	0.722069	-0.354339	-0.357346	-0.429159	0.531487	0.660098	-0.623874	-0.350683	-0.45187	0.732177	-0.461964	-0.38805	0.654615	-0.397415	0.646166	0.819931	-0.389942	0.501612	-0.459235	-0.462678	-0.452487	-0.395146	-0.396589	-0.151058	0.161225	-0.53482	-0.449245	-0.427958	-0.340876	-0.323052
evm.TU.Hic_asm_18.1101	0.21082	-0.549067	-0.38308	0.854051	-0.407433	0.415858	-0.307526	0.522171	0.508642	0.357998	-0.328204	-0.240184	0.645839	0.419027	0.766363	-0.531747	-0.36378	-0.622844	-0.711655	0.849615	-0.153944	-0.349279	-0.407095	0.734844	0.558155	-0.591948	-0.573203	-0.554098	0.465282	-0.39141	-0.314173	0.668157	-0.313303	0.835432	0.514788	-0.329959	0.918075	-0.593415	-0.555528	-0.613395	-0.335747	-0.362242	-0.169593	-0.0381012	-0.474284	-0.400049	-0.35162	-0.361368	-0.336774
evm.TU.Hic_asm_18.280	0.0699697	-0.628877	-0.452463	0.86437	-0.491542	0.164274	-0.366737	0.648375	0.554216	0.792404	-0.408309	-0.253451	0.384681	0.340348	0.787527	-0.641868	-0.352967	-0.723401	-0.655758	0.80026	-0.31828	-0.42587	-0.449038	0.673877	0.625005	-0.590606	-0.684048	-0.706031	0.648812	-0.477604	-0.399214	0.654895	-0.393431	0.593018	0.67341	-0.427088	0.815237	-0.666982	-0.669568	-0.706072	-0.417249	-0.426259	-0.0754023	0.238509	-0.513171	-0.513206	-0.422068	-0.429384	-0.331176
evm.TU.Hic_asm_18.421	0.305945	-0.486777	-0.429349	0.836439	-0.432991	0.443271	-0.293411	0.515196	0.490748	0.310712	-0.322997	-0.285756	0.641184	0.380855	0.725692	-0.509873	-0.321947	-0.525817	-0.692979	0.870235	-0.169856	-0.326762	-0.388313	0.815176	0.542226	-0.577919	-0.476959	-0.451296	0.420234	-0.425227	-0.354944	0.679166	-0.369509	0.847376	0.395768	-0.361655	0.908505	-0.494212	-0.438954	-0.57108	-0.373642	-0.351386	-0.10081	-0.119603	-0.505991	-0.406342	-0.398119	-0.338979	-0.284875
evm.TU.Hic_asm_18.1885	-0.0847262	0.535709	0.0703819	-0.544618	0.00707125	0.421252	0.0343146	-0.437485	-0.321335	-0.38804	-0.050426	-0.00690904	-0.325334	-0.407657	-0.502825	0.6011	0.213813	0.260177	0.294824	-0.384006	-0.108045	0.00460941	0.0649302	-0.317975	-0.440302	0.389861	0.176649	0.152663	-0.171492	-0.00573535	-0.115099	-0.335699	-0.0408684	-0.375729	-0.418611	-0.171872	-0.508255	0.188797	0.151966	0.165594	-0.10139	-0.0105052	-0.0133243	0.246201	0.385044	0.579823	-0.0775059	0.0159204	0.185551
evm.TU.Hic_asm_18.882	-0.0294126	-0.593226	-0.461409	0.786387	-0.492243	0.107701	-0.375776	0.687762	0.628922	0.866025	-0.415965	-0.302563	0.3829	0.353416	0.706593	-0.631527	-0.293676	-0.666971	-0.560137	0.754404	-0.336765	-0.425295	-0.428873	0.582543	0.65262	-0.594779	-0.610186	-0.657029	0.600542	-0.483951	-0.407805	0.545637	-0.419656	0.530004	0.761357	-0.431682	0.742863	-0.609915	-0.627795	-0.611152	-0.41675	-0.395308	-0.0983811	0.208238	-0.533958	-0.522609	-0.436527	-0.424301	-0.31114
evm.TU.Hic_asm_18.2022	0.580936	-0.47113	-0.441869	0.666786	-0.462214	0.407706	-0.351962	0.358094	0.24699	0.340756	-0.33937	-0.286782	0.132212	-0.0897855	0.765632	-0.508815	-0.194848	-0.419594	-0.458801	0.779142	-0.291697	-0.339484	-0.38588	0.727702	0.389999	-0.518783	-0.32849	-0.340752	0.774519	-0.444941	-0.372132	0.892992	-0.385754	0.812159	0.446144	-0.388016	0.589123	-0.395624	-0.354978	-0.522895	-0.382657	-0.358719	0.0653067	0.0977669	-0.502761	-0.406374	-0.415486	-0.33448	-0.161188
evm.TU.Hic_asm_18.2427	0.118249	-0.633763	-0.517675	0.8414	-0.530448	0.163165	-0.426697	0.62384	0.502958	0.770605	-0.483931	-0.218103	0.320789	0.319176	0.763769	-0.663116	-0.30268	-0.687011	-0.641865	0.767391	-0.379307	-0.489116	-0.450364	0.691515	0.594549	-0.564382	-0.667888	-0.681556	0.67113	-0.546612	-0.457324	0.659982	-0.476209	0.546968	0.572831	-0.494616	0.779766	-0.639233	-0.634283	-0.701669	-0.461004	-0.41195	0.0142677	0.306734	-0.567828	-0.566853	-0.504289	-0.493393	-0.27325
evm.TU.Hic_asm_18.828	0.0373658	0.386464	0.38641	-0.557425	0.7894	-0.471109	0.104924	-0.396024	-0.394411	-0.346225	0.217154	0.201459	-0.265448	-0.307006	-0.559116	0.36508	0.250904	0.518551	0.358236	-0.567486	0.721557	0.208253	0.779413	-0.508957	-0.402008	0.600174	0.541324	0.495805	-0.415507	0.614939	0.758392	-0.484162	0.560973	-0.521052	-0.39239	0.498523	-0.557625	0.511175	0.44783	0.344219	0.81062	0.898429	0.361673	-0.356586	0.319502	0.23032	0.401241	0.215765	0.348802
evm.TU.Hic_asm_18.1743	-0.0826083	0.501239	0.691398	-0.664272	0.659647	-0.817437	0.532057	-0.544267	-0.539113	-0.301973	0.588666	-0.0931166	-0.579407	-0.318512	-0.699883	0.421702	0.55572	0.636915	0.724246	-0.715198	0.503884	0.562785	0.579596	-0.650015	-0.582431	0.609666	0.626334	0.669015	-0.578369	0.713739	0.636705	-0.59245	0.611866	-0.730736	-0.392621	0.720168	-0.67827	0.666182	0.633858	0.764252	0.649189	0.560113	0.36099	-0.406509	0.504108	0.289432	0.747831	0.564714	0.535702
evm.TU.Hic_asm_18.382	0.188867	-0.620725	-0.479006	0.882417	-0.524582	0.237018	-0.423549	0.640607	0.546136	0.763838	-0.467174	-0.330572	0.389256	0.28351	0.80771	-0.657927	-0.259167	-0.707274	-0.66095	0.86731	-0.325167	-0.478064	-0.456088	0.742467	0.622948	-0.601027	-0.650513	-0.667978	0.71136	-0.514746	-0.43206	0.734563	-0.446824	0.67985	0.672137	-0.460633	0.844353	-0.653726	-0.648337	-0.671099	-0.435422	-0.411324	0.00106068	0.200773	-0.573484	-0.538051	-0.463492	-0.480067	-0.245311
evm.TU.Hic_asm_18.691	0.181873	-0.585751	-0.617718	0.883959	-0.667551	0.407869	-0.457712	0.687671	0.533027	0.76498	-0.539232	-0.126275	0.409048	0.276248	0.837466	-0.680582	-0.360787	-0.791267	-0.777459	0.867596	-0.486421	-0.526494	-0.534108	0.804446	0.667574	-0.603136	-0.761588	-0.770243	0.798291	-0.660086	-0.595631	0.790412	-0.582785	0.680893	0.554899	-0.648245	0.823279	-0.739431	-0.716982	-0.778453	-0.601744	-0.547789	-0.0505887	0.400762	-0.594786	-0.536312	-0.615216	-0.525218	-0.326051
evm.TU.Hic_asm_18.207	-0.432579	0.775983	0.304187	-0.764366	0.356754	-0.0479966	0.573346	-0.565517	-0.426426	-0.591139	0.500246	0.222166	-0.232515	-0.107514	-0.745902	0.61695	0.0609133	0.472848	0.485428	-0.711465	0.181871	0.552174	0.419154	-0.697466	-0.549788	0.54222	0.351463	0.381528	-0.661495	0.383046	0.249783	-0.727191	0.328805	-0.568343	-0.492028	0.174357	-0.671731	0.448695	0.406329	0.375604	0.206797	0.202219	-0.259188	-0.108811	0.617349	0.59206	0.321568	0.561666	0.0243186
evm.TU.Hic_asm_18.384	-0.0976538	0.712157	0.211048	-0.514759	0.0507507	-0.235034	0.525895	-0.419737	-0.434334	-0.291419	0.359385	-0.128806	-0.310448	-0.101521	-0.597689	0.207721	0.615597	0.378979	0.453919	-0.420009	-0.0592238	0.440445	0.297766	-0.364175	-0.442102	0.449794	0.283074	0.420729	-0.353321	0.161758	-0.0345355	-0.37518	-0.00398341	-0.378606	-0.430201	0.0334718	-0.424374	0.421272	0.434005	0.61952	-0.0199257	0.0769591	0.218213	-0.151352	0.240173	0.137884	0.241122	0.452026	0.505225
evm.TU.Hic_asm_18.1968	-0.216074	0.137786	-0.0270903	-0.484438	0.0788424	-0.235536	0.240579	-0.360716	-0.168311	-0.428725	0.267998	-0.0830061	-0.392511	-0.00725861	-0.394511	0.310379	-0.0978726	0.657779	0.660213	-0.480356	-0.140947	0.295169	0.0344765	-0.419631	-0.354574	0.0281963	0.570472	0.528949	-0.53789	0.0250887	-0.00884101	-0.511262	-0.000172754	-0.366159	-0.251443	0.109063	-0.494834	0.579272	0.573243	0.272175	-0.0584395	0.020781	-0.219727	-0.158558	0.145247	0.150258	-0.00758693	0.288037	-0.165051
evm.TU.Hic_asm_18.762	-0.0607466	0.54495	0.163751	-0.60269	0.300902	0.250487	0.115006	-0.497633	-0.445598	-0.57255	0.093141	0.332062	-0.256223	-0.353629	-0.534278	0.583175	0.0590383	0.330992	0.231979	-0.533777	0.184925	0.130813	0.331943	-0.416211	-0.476871	0.52009	0.249435	0.237141	-0.301936	0.222699	0.198079	-0.401529	0.207548	-0.428995	-0.590559	0.0300603	-0.57535	0.268658	0.238685	0.140176	0.208449	0.274337	0.000337767	0.125613	0.45507	0.550314	0.080311	0.139085	0.116496
evm.TU.Hic_asm_18.693	-0.0975035	0.779307	0.373627	-0.842699	0.600088	-0.187658	0.270008	-0.626303	-0.582727	-0.548214	0.252082	0.204517	-0.406932	-0.414632	-0.838265	0.610738	0.432279	0.578275	0.505124	-0.757971	0.455835	0.299385	0.707066	-0.675716	-0.631862	0.781515	0.516766	0.520107	-0.494676	0.499283	0.491542	-0.65028	0.397799	-0.683766	-0.627184	0.270848	-0.793134	0.552679	0.491174	0.497631	0.539026	0.670157	0.27381	-0.140936	0.511064	0.496492	0.327993	0.315025	0.458838
evm.TU.Hic_asm_18.2180	0.333481	-0.522449	-0.503493	0.877891	-0.500019	0.499087	-0.341656	0.546069	0.480259	0.327786	-0.385171	-0.187441	0.651567	0.392971	0.790998	-0.587675	-0.350271	-0.602302	-0.769202	0.898894	-0.238737	-0.382392	-0.422319	0.855144	0.579108	-0.599486	-0.560878	-0.524548	0.521268	-0.499766	-0.420968	0.758175	-0.438887	0.893058	0.388227	-0.449063	0.934947	-0.569532	-0.506582	-0.635542	-0.434563	-0.396058	-0.0955086	-0.0131525	-0.563556	-0.471384	-0.472596	-0.393167	-0.305255
evm.TU.Hic_asm_18.2189	-0.283405	0.681256	0.110165	-0.444442	0.185184	-0.187002	0.774875	-0.339854	-0.279253	-0.465688	0.671866	0.0973676	-0.0143749	0.160384	-0.488814	0.248275	-0.0629415	0.444339	0.331367	-0.39301	0.0913651	0.747201	0.370548	-0.35142	-0.325772	0.284983	0.333873	0.429865	-0.644441	0.265569	0.120979	-0.47397	0.185546	-0.219703	-0.413346	0.108579	-0.330851	0.486699	0.503488	0.302101	0.0383257	0.0527261	-0.283758	-0.409688	0.353211	0.231217	0.264656	0.752867	-0.0967432
evm.TU.Hic_asm_18.1935	-0.174215	-0.364945	-0.468841	0.649549	-0.423008	-0.014499	-0.139884	0.684777	0.590432	0.928109	-0.205719	-0.198765	0.320129	0.331807	0.555635	-0.548432	-0.425872	-0.569297	-0.503932	0.621309	-0.314239	-0.186599	-0.278221	0.489085	0.61942	-0.4774	-0.539576	-0.596001	0.450431	-0.402701	-0.358505	0.385483	-0.34588	0.345018	0.646182	-0.437275	0.582398	-0.478358	-0.509541	-0.631026	-0.402361	-0.375512	-0.18162	0.167503	-0.388927	-0.429509	-0.386073	-0.177735	-0.414629
evm.TU.Hic_asm_18.285	-0.143079	0.30965	0.184795	-0.527291	-0.0621663	0.402291	-0.124921	-0.389504	-0.211381	-0.341415	-0.159402	-0.0916027	-0.354031	-0.40038	-0.476144	0.647161	0.308836	0.24468	0.394791	-0.403576	-0.19425	-0.148266	-0.172856	-0.358301	-0.398576	0.273255	0.194724	0.143866	-0.17826	-0.0397736	-0.173327	-0.380421	-0.0579833	-0.436335	-0.296948	-0.0581633	-0.504964	0.137605	0.108314	0.311834	-0.140934	-0.128873	-0.0301234	0.32632	0.36486	0.604213	-0.0321689	-0.146038	0.226606
evm.TU.Hic_asm_18.512	-0.37212	0.590879	0.670814	-0.70833	0.72234	-0.278359	0.385924	-0.559005	-0.491488	-0.417069	0.429326	0.313231	-0.342617	-0.322806	-0.733523	0.77207	0.0964785	0.343892	0.374956	-0.795866	0.578778	0.394444	0.545238	-0.728604	-0.578616	0.739723	0.274213	0.252016	-0.605308	0.71414	0.6607	-0.733607	0.724056	-0.841799	-0.52135	0.549646	-0.69473	0.321538	0.242744	0.313812	0.64967	0.495036	0.00594528	-0.0306367	0.826841	0.759279	0.628499	0.395906	0.175344
evm.TU.Hic_asm_18.2352	-0.172089	0.415098	0.0807049	-0.293161	0.212852	-0.556044	0.853357	-0.332672	-0.228682	-0.280325	0.823779	-0.311353	-0.310233	0.107138	-0.311434	0.163409	-0.231625	0.632295	0.558624	-0.281735	0.0776269	0.869643	0.301468	-0.247434	-0.342188	0.063667	0.531874	0.575284	-0.647717	0.290343	0.184006	-0.37585	0.246044	-0.192049	-0.19905	0.262774	-0.273081	0.67882	0.679161	0.173168	0.044931	0.0183373	-0.267798	-0.614635	0.282467	0.0943059	0.310551	0.867782	-0.251682
evm.TU.Hic_asm_18.372	0.170708	-0.451327	-0.338671	0.448533	-0.371042	0.2366	-0.302536	0.413204	0.3841	0.449558	-0.255779	-0.143759	0.149333	0.0156966	0.607532	-0.46397	-0.22987	-0.401252	-0.264686	0.540666	-0.278566	-0.269995	-0.349608	0.332989	0.4439	-0.513069	-0.279464	-0.347921	0.640754	-0.34111	-0.275764	0.570957	-0.276832	0.604449	0.713315	-0.280442	0.365382	-0.382963	-0.38843	-0.350832	-0.286179	-0.317263	-0.184036	0.157314	-0.411852	-0.352457	-0.304259	-0.256646	-0.280229
evm.TU.Hic_asm_18.2186	0.175545	-0.669655	-0.523853	0.92868	-0.541755	0.428628	-0.42063	0.688951	0.540056	0.477761	-0.455528	0.134587	0.692282	0.498418	0.85008	-0.674221	-0.496328	-0.767533	-0.903383	0.823495	-0.316938	-0.470026	-0.507857	0.827083	0.703469	-0.617461	-0.740413	-0.709346	0.568112	-0.54832	-0.456964	0.725228	-0.451963	0.749909	0.363671	-0.472278	0.930595	-0.730381	-0.660857	-0.728715	-0.466144	-0.473409	-0.145432	0.241238	-0.573074	-0.539229	-0.500106	-0.483941	-0.420314
evm.TU.Hic_asm_18.726	-0.0991342	0.733495	0.218045	-0.780298	0.57831	-0.361791	0.427911	-0.567184	-0.482972	-0.504226	0.426083	0.0362858	-0.41425	-0.297085	-0.760044	0.481973	0.236329	0.747022	0.619044	-0.671425	0.420682	0.491732	0.740637	-0.61971	-0.572087	0.604317	0.686855	0.671281	-0.593006	0.463534	0.481381	-0.642982	0.359267	-0.556647	-0.498187	0.263386	-0.740671	0.738503	0.678312	0.427104	0.481096	0.65264	0.144703	-0.393838	0.396536	0.336853	0.272185	0.507843	0.252227
evm.TU.Hic_asm_18.162	-0.0704551	-0.421597	-0.312465	0.637227	-0.332881	0.371389	-0.208903	0.38386	0.461237	0.133068	-0.262307	-0.115082	0.714339	0.613594	0.528162	-0.426992	-0.306998	-0.515426	-0.563307	0.592808	-0.140739	-0.273758	-0.336026	0.438386	0.439639	-0.491012	-0.520176	-0.473935	0.180758	-0.33086	-0.279076	0.337969	-0.279744	0.661805	0.423221	-0.286288	0.778367	-0.513193	-0.483708	-0.428372	-0.294218	-0.298506	-0.308333	-0.045748	-0.381509	-0.330847	-0.292515	-0.29001	-0.337797
evm.TU.Hic_asm_18.1469_evm.TU.Hic_asm_18.1470	0.294956	-0.470102	-0.419412	0.740383	-0.425437	0.476377	-0.286336	0.392489	0.393216	0.164696	-0.317385	-0.226593	0.565797	0.361676	0.702797	-0.506408	-0.284396	-0.497198	-0.601722	0.779588	-0.200573	-0.320132	-0.380322	0.679041	0.451118	-0.558176	-0.460109	-0.422685	0.450073	-0.420959	-0.351138	0.664428	-0.366661	0.865872	0.417526	-0.366509	0.815842	-0.486082	-0.43567	-0.518053	-0.366405	-0.343657	-0.149664	-0.0540322	-0.493994	-0.402817	-0.390295	-0.330283	-0.278286
evm.TU.Hic_asm_18.804	-0.218936	0.809374	0.337664	-0.686421	0.490733	-0.0543117	0.38615	-0.572218	-0.45336	-0.393475	0.321271	-0.0709975	-0.35194	-0.36689	-0.762826	0.726471	0.215444	0.462698	0.409819	-0.582729	0.379417	0.370501	0.566811	-0.527572	-0.601045	0.6838	0.361407	0.345152	-0.536871	0.445513	0.377067	-0.633592	0.385569	-0.639341	-0.524199	0.177152	-0.614863	0.447215	0.362897	0.238191	0.366059	0.436118	0.0827758	-0.156543	0.63779	0.67737	0.293879	0.382555	0.253302
evm.TU.Hic_asm_18.222	0.731995	-0.337569	-0.315921	0.642775	-0.32321	0.458433	-0.228136	0.145481	0.0192394	-0.0547967	-0.238844	-0.214268	0.211785	-0.0381345	0.63916	-0.352302	-0.143605	-0.289254	-0.525597	0.698547	-0.119093	-0.238933	-0.272574	0.817097	0.192733	-0.341142	-0.266155	-0.194577	0.508738	-0.31848	-0.263622	0.836693	-0.276499	0.769476	-0.0298115	-0.265111	0.64294	-0.277811	-0.189626	-0.463291	-0.274982	-0.248944	0.196534	-0.0697352	-0.37452	-0.288308	-0.296338	-0.250539	-0.0373017
evm.TU.Hic_asm_18.1377_evm.TU.Hic_asm_18.1378	-0.157923	0.690664	0.735713	-0.722908	0.572706	-0.380528	0.736609	-0.751382	-0.608031	-0.582768	0.757801	-0.223935	-0.61196	-0.434095	-0.761919	0.873596	0.219733	0.681057	0.724044	-0.717952	0.403561	0.734315	0.376988	-0.588875	-0.778002	0.613755	0.590542	0.616614	-0.780063	0.702526	0.505072	-0.662974	0.672789	-0.74317	-0.605747	0.655079	-0.69983	0.665272	0.633133	0.533366	0.430586	0.222301	0.00508957	-0.366196	0.880154	0.819246	0.749277	0.728126	0.235764
evm.TU.Hic_asm_18.262	0.0632628	-0.462869	-0.283796	0.66427	-0.305065	0.421102	-0.184887	0.400586	0.335182	-0.0145692	-0.206748	0.320217	0.770859	0.594061	0.619968	-0.496137	-0.437246	-0.592185	-0.741511	0.543018	-0.107881	-0.231242	-0.329043	0.509659	0.476807	-0.444656	-0.590953	-0.503099	0.248678	-0.290161	-0.229981	0.475721	-0.211137	0.700121	0.187429	-0.234256	0.761208	-0.579619	-0.498395	-0.460751	-0.246077	-0.319222	-0.296953	0.0618864	-0.360294	-0.366341	-0.234167	-0.249974	-0.392808
evm.TU.Hic_asm_18.537	-0.191746	0.722296	0.257352	-0.781059	0.562775	-0.273164	0.393678	-0.518161	-0.418803	-0.399886	0.403871	0.0599424	-0.419848	-0.363972	-0.746362	0.580023	0.140386	0.651477	0.57622	-0.669394	0.401855	0.455965	0.665506	-0.640394	-0.534905	0.59953	0.602963	0.54904	-0.549144	0.470079	0.469775	-0.660604	0.401009	-0.614352	-0.422906	0.255375	-0.766066	0.638501	0.559095	0.342763	0.458566	0.568129	0.0472944	-0.275864	0.498429	0.479403	0.282644	0.474541	0.163965
evm.TU.Hic_asm_18.1957	-0.0605293	0.713115	-0.0024026	-0.49057	0.342772	-0.511342	0.711644	-0.373613	-0.384442	-0.214382	0.637186	-0.119929	-0.374552	-0.119166	-0.485118	0.115897	0.0590016	0.609812	0.496556	-0.377616	0.215744	0.736962	0.672591	-0.362528	-0.390305	0.374902	0.533374	0.572313	-0.42953	0.318332	0.287984	-0.365122	0.206073	-0.277083	-0.285348	0.0914659	-0.478829	0.683495	0.645073	0.227416	0.223845	0.386359	0.0439034	-0.496431	0.220805	0.0335993	0.202045	0.759081	0.0630889
evm.TU.Hic_asm_18.634	-0.260038	0.273342	0.352853	-0.489818	0.20405	0.391028	-0.0553479	-0.327991	-0.203874	-0.369124	-0.0122348	0.313902	-0.170082	-0.359213	-0.410657	0.7218	-0.0491027	0.0814992	0.157452	-0.473886	0.104375	-0.0464816	-0.0341558	-0.422312	-0.321598	0.357527	0.053709	-0.0221813	-0.236948	0.216945	0.136435	-0.413676	0.282613	-0.48125	-0.327944	0.149595	-0.49244	-0.0101419	-0.0506766	0.110628	0.139703	-0.00613066	-0.212278	0.343725	0.583646	0.765816	0.178721	-0.0462225	-0.0242242
evm.TU.Hic_asm_18.38	-0.110847	-0.493323	-0.403944	0.710797	-0.472645	0.249823	-0.302772	0.803012	0.795335	0.870459	-0.295827	-0.260624	0.553112	0.30993	0.657474	-0.494384	-0.415504	-0.626024	-0.557053	0.774653	-0.281303	-0.308304	-0.451718	0.561488	0.766796	-0.640972	-0.497805	-0.596283	0.497314	-0.415459	-0.374137	0.469933	-0.337665	0.582919	0.847516	-0.36393	0.683638	-0.561933	-0.576515	-0.529878	-0.402773	-0.45201	-0.315842	0.0656609	-0.433015	-0.340137	-0.371223	-0.300217	-0.448912
evm.TU.Hic_asm_18.513	-0.402224	0.489861	0.664205	-0.656353	0.744767	-0.57054	0.538281	-0.581974	-0.508907	-0.430321	0.588591	0.229968	-0.407408	-0.159964	-0.697349	0.643219	0.0418686	0.463042	0.4978	-0.822285	0.564552	0.547442	0.556149	-0.744383	-0.601619	0.649864	0.363786	0.370825	-0.735746	0.743529	0.694429	-0.771827	0.745949	-0.850024	-0.504506	0.651942	-0.650356	0.452049	0.38667	0.348269	0.655631	0.491628	-0.0103562	-0.17966	0.762028	0.585157	0.696344	0.540473	0.109262
evm.TU.Hic_asm_18.217	0.347161	-0.621075	-0.456382	0.923012	-0.489003	0.33977	-0.336694	0.500414	0.413999	0.48048	-0.371011	-0.307552	0.412178	0.289579	0.869029	-0.618115	-0.35192	-0.65017	-0.69697	0.896445	-0.268846	-0.388382	-0.45665	0.82687	0.520491	-0.610044	-0.619613	-0.59645	0.655695	-0.47272	-0.392335	0.831776	-0.386912	0.821377	0.509906	-0.406322	0.911164	-0.61199	-0.575642	-0.725142	-0.419546	-0.430047	-0.0355912	0.0999621	-0.528325	-0.491159	-0.417294	-0.398734	-0.301028
evm.TU.Hic_asm_18.2368	-0.169955	0.48706	0.658756	-0.807702	0.438509	-0.228595	0.173061	-0.481011	-0.37918	-0.391202	0.245396	0.0487571	-0.470933	-0.492003	-0.79618	0.753444	0.558639	0.557967	0.670625	-0.757656	0.279212	0.214697	0.239575	-0.659895	-0.521803	0.580495	0.580544	0.543705	-0.535305	0.495042	0.36458	-0.685125	0.426008	-0.804561	-0.467679	0.534316	-0.808996	0.505378	0.48038	0.810379	0.414714	0.315582	0.199947	-0.0659383	0.58817	0.644994	0.524575	0.217554	0.502938
evm.TU.Hic_asm_18.901	0.15371	-0.605222	-0.430643	0.918969	-0.474781	0.195272	-0.366555	0.702425	0.579962	0.793148	-0.402908	-0.258224	0.477796	0.333804	0.788551	-0.622139	-0.338481	-0.719358	-0.743099	0.865202	-0.254735	-0.42074	-0.432026	0.798779	0.666768	-0.572584	-0.665227	-0.678716	0.60853	-0.455556	-0.380004	0.690014	-0.378486	0.61949	0.572256	-0.397219	0.885056	-0.650503	-0.633619	-0.694059	-0.393324	-0.403246	-0.00631709	0.145431	-0.514258	-0.495621	-0.402759	-0.426888	-0.285589
evm.TU.Hic_asm_18.1563	-0.153372	0.716333	0.255025	-0.837321	0.232689	-0.0813218	0.245269	-0.598838	-0.454875	-0.399409	0.176275	-0.182712	-0.573428	-0.451214	-0.783773	0.5711	0.589645	0.587348	0.734896	-0.646847	0.0405974	0.240589	0.356137	-0.669652	-0.61157	0.547109	0.53139	0.521035	-0.356177	0.227272	0.112229	-0.590055	0.101501	-0.587547	-0.332139	0.0790052	-0.796847	0.542743	0.478946	0.617399	0.149303	0.28861	0.159438	-0.0262887	0.392031	0.4571	0.170425	0.260879	0.471536
evm.TU.Hic_asm_18.203	0.578833	-0.36549	-0.342488	0.68317	-0.356317	0.485896	-0.239151	0.205937	0.134313	-0.040704	-0.27108	-0.225844	0.381979	0.150278	0.637234	-0.393065	-0.163942	-0.355139	-0.569904	0.724637	-0.134733	-0.269863	-0.305355	0.781973	0.260954	-0.399853	-0.342549	-0.264224	0.435088	-0.353899	-0.299572	0.753764	-0.315839	0.807457	0.0658186	-0.29982	0.737653	-0.347528	-0.265062	-0.46318	-0.30878	-0.273593	0.0892298	-0.0922551	-0.414337	-0.323624	-0.326079	-0.284428	-0.0928169
evm.TU.Hic_asm_18.2050	0.267914	-0.379876	-0.345818	0.697143	-0.34142	0.449336	-0.213045	0.327716	0.339332	0.0500258	-0.257832	-0.211287	0.618179	0.413636	0.586714	-0.404664	-0.260496	-0.424745	-0.604956	0.708558	-0.109194	-0.258892	-0.308009	0.671252	0.37893	-0.460563	-0.418325	-0.356805	0.265685	-0.343811	-0.287183	0.546776	-0.302152	0.769453	0.227446	-0.297838	0.813356	-0.414835	-0.354678	-0.466949	-0.303117	-0.275865	-0.112883	-0.145101	-0.409123	-0.324062	-0.322172	-0.275642	-0.230496
evm.TU.Hic_asm_18.493	0.171804	-0.564299	-0.495704	0.83093	-0.513576	0.434306	-0.370256	0.608757	0.609895	0.517593	-0.392667	-0.311726	0.58636	0.36527	0.78902	-0.583061	-0.360909	-0.621902	-0.6451	0.88795	-0.282027	-0.398168	-0.464037	0.7149	0.633306	-0.672901	-0.545278	-0.56788	0.573729	-0.500257	-0.421776	0.685334	-0.428726	0.855416	0.688109	-0.44375	0.862805	-0.591038	-0.570733	-0.619238	-0.440858	-0.425772	-0.212353	0.0243373	-0.5576	-0.451154	-0.46869	-0.401029	-0.374004
evm.TU.Hic_asm_18.1461	0.232567	-0.522979	-0.483357	0.653785	-0.500946	0.306316	-0.376152	0.560826	0.515275	0.618818	-0.363368	-0.289623	0.267477	0.094472	0.739504	-0.579686	-0.266175	-0.512011	-0.427643	0.761858	-0.348764	-0.364101	-0.423095	0.5664	0.57335	-0.622541	-0.393548	-0.459273	0.730567	-0.480103	-0.402961	0.706655	-0.41814	0.739768	0.773729	-0.42487	0.584868	-0.476683	-0.476361	-0.507045	-0.414304	-0.394482	-0.137067	0.13442	-0.546565	-0.460405	-0.44912	-0.352579	-0.302259
evm.TU.Hic_asm_18.1847	0.0780459	0.240598	0.832508	-0.346374	0.85844	-0.606195	0.445899	-0.46664	-0.392578	-0.345624	0.631005	-0.20328	-0.362237	-0.377276	-0.424952	0.642138	0.0757516	0.515266	0.422022	-0.442504	0.834956	0.527821	0.493817	-0.328905	-0.494046	0.474571	0.547176	0.515242	-0.628935	0.896014	0.890341	-0.411315	0.928483	-0.530386	-0.368827	0.95874	-0.365003	0.521603	0.485825	0.336908	0.844554	0.565606	0.20222	-0.605775	0.695958	0.586577	0.877092	0.511647	0.20649
evm.TU.Hic_asm_18.406	-0.0737187	-0.401624	-0.370286	0.635559	-0.357782	0.444908	-0.23254	0.485048	0.535113	0.127604	-0.277106	0.0309654	0.847731	0.651426	0.520168	-0.438306	-0.375011	-0.512529	-0.646021	0.606056	-0.14575	-0.27845	-0.335158	0.493485	0.536045	-0.506299	-0.498458	-0.459894	0.142996	-0.366743	-0.307965	0.325182	-0.318429	0.683482	0.351393	-0.324104	0.78243	-0.505127	-0.456155	-0.420301	-0.318383	-0.303223	-0.345743	-0.0675791	-0.417301	-0.341666	-0.347811	-0.293348	-0.388958
evm.TU.Hic_asm_18.1066	-0.0642905	0.601446	0.324036	-0.634668	0.367718	0.269318	-0.0327521	-0.536508	-0.438792	-0.416942	-0.0664266	0.0634572	-0.334867	-0.519197	-0.638887	0.727048	0.361065	0.260343	0.268238	-0.517665	0.283682	-0.043933	0.358945	-0.461232	-0.543449	0.650568	0.202864	0.16478	-0.226971	0.293516	0.258473	-0.447062	0.258408	-0.552216	-0.487038	0.0754563	-0.587242	0.193416	0.118631	0.226561	0.312033	0.38178	0.200476	0.172413	0.533827	0.693717	0.149022	-0.0325714	0.392319
evm.TU.Hic_asm_18.130	-0.187359	-0.583927	-0.511317	0.664554	-0.51905	0.138031	-0.382257	0.737201	0.732425	0.862027	-0.400408	-0.202905	0.429026	0.397112	0.663683	-0.639658	-0.356636	-0.625662	-0.458382	0.675197	-0.400009	-0.402544	-0.447691	0.413	0.717489	-0.661099	-0.53807	-0.623399	0.574203	-0.513915	-0.434499	0.434406	-0.449329	0.5379	0.921478	-0.460057	0.620461	-0.58105	-0.611639	-0.530662	-0.445061	-0.418082	-0.290311	0.227573	-0.558977	-0.525784	-0.478055	-0.393794	-0.430746
evm.TU.Hic_asm_18.2387	0.0981598	-0.642341	-0.527129	0.887916	-0.551312	0.298749	-0.400573	0.70881	0.663815	0.733731	-0.429903	-0.293389	0.533284	0.393765	0.835011	-0.681831	-0.375149	-0.705716	-0.669501	0.896148	-0.340398	-0.438876	-0.489612	0.716258	0.707774	-0.699053	-0.630771	-0.663775	0.652548	-0.537497	-0.451209	0.694812	-0.46072	0.77597	0.777093	-0.473662	0.876267	-0.656803	-0.648868	-0.673223	-0.467981	-0.454475	-0.175538	0.130457	-0.603865	-0.547413	-0.491187	-0.439989	-0.386927
evm.TU.Hic_asm_18.446	0.0102631	0.237822	0.109978	-0.61275	0.392044	-0.203244	-0.169866	-0.374236	-0.258966	-0.380016	-0.0962301	0.0294275	-0.356812	-0.292962	-0.558832	0.361216	0.361396	0.610287	0.543602	-0.540292	0.254278	-0.0748584	0.402826	-0.489546	-0.377783	0.371109	0.612979	0.535395	-0.341349	0.197226	0.303195	-0.504261	0.118733	-0.476109	-0.321308	0.184624	-0.609517	0.529577	0.482548	0.431972	0.380791	0.598494	0.28811	-0.131471	0.0869235	0.154379	0.0178043	-0.0694331	0.34409
evm.TU.Hic_asm_18.2137	0.0142212	0.27193	0.883265	-0.280204	0.663865	-0.52425	0.610095	-0.431729	-0.400322	-0.345132	0.739752	-0.132257	-0.293586	-0.280214	-0.356747	0.573568	0.100383	0.354755	0.351135	-0.397423	0.645002	0.635638	0.2994	-0.286598	-0.450693	0.411067	0.369963	0.407537	-0.582199	0.833466	0.710559	-0.325835	0.863883	-0.45137	-0.36085	0.918225	-0.283001	0.384741	0.387502	0.411223	0.64402	0.258075	0.076972	-0.499014	0.734586	0.587897	0.947586	0.618075	0.184591
evm.TU.Hic_asm_18.2097	0.0291907	-0.487723	-0.471496	0.771212	-0.457838	0.405682	-0.290011	0.530847	0.572707	0.366344	-0.348483	-0.244727	0.690612	0.546566	0.672028	-0.549075	-0.353323	-0.584385	-0.635538	0.781326	-0.238598	-0.345208	-0.393584	0.611678	0.566905	-0.605903	-0.560031	-0.545222	0.37597	-0.462699	-0.390796	0.513542	-0.408114	0.784109	0.572787	-0.429113	0.869512	-0.562247	-0.53991	-0.570032	-0.40967	-0.368887	-0.266123	-0.0228327	-0.51552	-0.438826	-0.439911	-0.354444	-0.37712
evm.TU.Hic_asm_18.2306	-0.0713354	0.587766	0.297517	-0.500456	0.596634	-0.499068	0.426773	-0.500847	-0.379863	-0.0712264	0.430048	-0.500602	-0.597292	-0.43308	-0.570196	0.530332	0.148285	0.581782	0.567203	-0.40903	0.484564	0.4585	0.656922	-0.419256	-0.557983	0.518409	0.52212	0.45111	-0.433378	0.520252	0.536073	-0.482642	0.473044	-0.563799	-0.197575	0.320218	-0.516931	0.600845	0.478502	0.102269	0.493015	0.570392	0.21894	-0.414896	0.495825	0.437247	0.348834	0.471429	0.204759
evm.TU.Hic_asm_18.584	0.0193071	-0.546091	-0.445183	0.721775	-0.502683	0.161365	-0.327518	0.811656	0.771383	0.895073	-0.304039	-0.317687	0.454273	0.24829	0.694238	-0.575873	-0.344333	-0.544645	-0.485848	0.800519	-0.321385	-0.312937	-0.457795	0.61429	0.770544	-0.681226	-0.39743	-0.49533	0.557812	-0.45146	-0.39748	0.549552	-0.39082	0.616033	0.848128	-0.356654	0.661998	-0.476151	-0.477213	-0.470038	-0.418289	-0.436027	-0.209176	0.0231881	-0.532108	-0.455615	-0.398031	-0.303766	-0.382404
evm.TU.Hic_asm_18.564	-0.0863862	-0.523612	-0.340702	0.621655	-0.434079	-0.00729351	-0.245958	0.549439	0.441399	0.767779	-0.281788	-0.0982751	0.188374	0.271032	0.621351	-0.58486	-0.272562	-0.627067	-0.435294	0.535138	-0.359756	-0.29967	-0.396119	0.384179	0.522869	-0.480102	-0.591616	-0.614804	0.589903	-0.386762	-0.350027	0.478261	-0.3171	0.366359	0.664834	-0.339101	0.530685	-0.569662	-0.584604	-0.504394	-0.367636	-0.415188	-0.120703	0.345667	-0.398929	-0.464866	-0.297356	-0.296136	-0.294206
evm.TU.Hic_asm_18.825	0.140981	-0.701019	-0.498624	0.903504	-0.502196	0.376754	-0.470496	0.745543	0.686544	0.673056	-0.457515	-0.146994	0.626381	0.380854	0.884959	-0.678036	-0.44115	-0.746575	-0.751406	0.905887	-0.266029	-0.482526	-0.488575	0.730476	0.76085	-0.71052	-0.639714	-0.684917	0.681623	-0.500693	-0.385468	0.737368	-0.402431	0.83674	0.772078	-0.422776	0.887904	-0.70581	-0.688054	-0.688036	-0.394738	-0.41491	-0.208552	0.134609	-0.602517	-0.526304	-0.469631	-0.484198	-0.429597
evm.TU.Hic_asm_18.906	0.131051	-0.539218	-0.397644	0.635909	-0.379216	0.153503	-0.311111	0.63738	0.596397	0.707683	-0.252318	-0.246757	0.312794	0.126762	0.711356	-0.556834	-0.359432	-0.480698	-0.405051	0.717394	-0.225961	-0.270803	-0.353754	0.503579	0.635403	-0.621409	-0.331384	-0.428098	0.626581	-0.354195	-0.261795	0.607945	-0.277847	0.662192	0.840583	-0.281601	0.55196	-0.429319	-0.440288	-0.482501	-0.285861	-0.319538	-0.200473	0.0296733	-0.484847	-0.433341	-0.331503	-0.258835	-0.38165
evm.TU.Hic_asm_18.2263	-0.184315	0.808176	0.0799286	-0.579572	0.351372	-0.417478	0.74523	-0.449541	-0.41238	-0.397243	0.637682	-0.0424483	-0.250643	-0.00364846	-0.631369	0.236224	0.136376	0.624572	0.497061	-0.487217	0.223291	0.739406	0.65557	-0.450156	-0.456958	0.45591	0.512187	0.587001	-0.617352	0.34092	0.267267	-0.534149	0.211499	-0.361278	-0.441645	0.112307	-0.494228	0.678798	0.65415	0.353514	0.214531	0.370814	-0.00759012	-0.492232	0.306839	0.144582	0.245115	0.754661	0.117279
evm.TU.Hic_asm_18.849	0.808852	-0.373222	-0.343707	0.628624	-0.339529	0.388287	-0.271452	0.146628	-0.0212587	0.0553542	-0.267076	-0.241433	0.0341449	-0.180912	0.67816	-0.391263	-0.116333	-0.277052	-0.465647	0.695693	-0.165245	-0.267146	-0.273334	0.815827	0.18218	-0.341669	-0.237741	-0.188677	0.649522	-0.34051	-0.272385	0.916199	-0.295111	0.73713	0.0266757	-0.284497	0.564149	-0.260442	-0.183472	-0.486547	-0.280473	-0.245046	0.278674	0.0125538	-0.404161	-0.332166	-0.32168	-0.272946	-0.00449756
evm.TU.Hic_asm_18.2094	-0.106636	-0.389486	-0.445209	0.512638	-0.430837	0.040844	-0.291285	0.744324	0.70495	0.947893	-0.285219	-0.274337	0.295293	0.164459	0.509466	-0.515135	-0.258071	-0.443104	-0.325346	0.612907	-0.319462	-0.271598	-0.313105	0.399422	0.685698	-0.541908	-0.307875	-0.429711	0.519014	-0.410549	-0.352751	0.373581	-0.377366	0.404786	0.840865	-0.382292	0.429605	-0.371399	-0.40751	-0.383025	-0.361729	-0.317055	-0.173968	0.0894326	-0.474765	-0.422463	-0.400151	-0.252174	-0.317143
evm.TU.Hic_asm_18.434	-0.167295	-0.406514	-0.316396	0.336658	-0.320995	-0.0617266	-0.285415	0.479976	0.462206	0.756815	-0.271103	-0.171819	0.0287044	0.0888287	0.420984	-0.433713	-0.183201	-0.392132	-0.138744	0.358341	-0.30876	-0.278271	-0.275519	0.120337	0.450258	-0.417053	-0.305719	-0.411531	0.521896	-0.316837	-0.25471	0.274033	-0.269227	0.229254	0.790393	-0.285563	0.224388	-0.358402	-0.41702	-0.320368	-0.257436	-0.249166	-0.15751	0.278294	-0.353177	-0.359335	-0.294143	-0.26159	-0.258253
evm.TU.Hic_asm_18.1655	-0.0928773	-0.449683	-0.436835	0.637541	-0.399882	0.377534	-0.256968	0.498128	0.589998	0.24329	-0.2975	-0.143516	0.746383	0.623089	0.562011	-0.504091	-0.353377	-0.485337	-0.531942	0.648453	-0.209489	-0.293723	-0.352955	0.448586	0.548996	-0.59032	-0.45569	-0.447432	0.228404	-0.415981	-0.342437	0.348275	-0.372187	0.728516	0.566476	-0.367558	0.763394	-0.478922	-0.456282	-0.433769	-0.357129	-0.312712	-0.368612	-0.0776114	-0.492344	-0.41627	-0.401916	-0.302972	-0.410327
evm.TU.Hic_asm_18.989	0.430762	-0.542786	-0.321274	0.741204	-0.40884	0.513149	-0.25225	0.423909	0.32399	0.0865443	-0.213356	0.0634268	0.527049	0.223996	0.7914	-0.472603	-0.427719	-0.511724	-0.668399	0.740268	-0.189742	-0.245933	-0.463548	0.746388	0.488113	-0.56563	-0.434552	-0.397717	0.506865	-0.352684	-0.303937	0.790238	-0.254859	0.870059	0.272129	-0.235506	0.741223	-0.496639	-0.401861	-0.503919	-0.335197	-0.441457	-0.184628	0.0163613	-0.407414	-0.330845	-0.276157	-0.257745	-0.363032
evm.TU.Hic_asm_18.1934	-0.0719025	-0.438738	-0.405852	0.562185	-0.434368	0.0649601	-0.292821	0.732234	0.670708	0.946633	-0.278603	-0.241307	0.269302	0.132986	0.574284	-0.510977	-0.301321	-0.511106	-0.376411	0.633982	-0.318953	-0.279668	-0.359708	0.433665	0.678027	-0.548477	-0.378627	-0.493884	0.57806	-0.394645	-0.344056	0.444567	-0.338674	0.421848	0.834973	-0.356902	0.460398	-0.439795	-0.471682	-0.442024	-0.360715	-0.367723	-0.17961	0.151942	-0.436088	-0.392936	-0.363085	-0.262472	-0.341312
evm.TU.Hic_asm_18.1875	0.0524816	-0.628251	-0.492275	0.813344	-0.486972	0.25273	-0.347018	0.526765	0.470972	0.572298	-0.395929	-0.154042	0.402201	0.409509	0.801548	-0.661028	-0.40896	-0.709287	-0.628685	0.74219	-0.336902	-0.40878	-0.437004	0.57402	0.549447	-0.604034	-0.698062	-0.69782	0.640787	-0.492836	-0.40003	0.650149	-0.400988	0.683323	0.668077	-0.461336	0.791973	-0.678227	-0.678596	-0.726165	-0.424284	-0.42288	-0.188176	0.270271	-0.520655	-0.527535	-0.450348	-0.413451	-0.405057
evm.TU.Hic_asm_18.2412	0.0425004	-0.57536	-0.526989	0.661433	-0.453942	0.122904	-0.30947	0.517867	0.479331	0.604867	-0.327346	-0.188393	0.267806	0.317568	0.725556	-0.679104	-0.365558	-0.535128	-0.417442	0.654349	-0.353401	-0.32586	-0.357068	0.437405	0.537906	-0.614129	-0.485899	-0.524393	0.632837	-0.47373	-0.366528	0.580953	-0.405831	0.644136	0.773113	-0.43646	0.604017	-0.5012	-0.516234	-0.592727	-0.389877	-0.345898	-0.201927	0.192089	-0.563059	-0.580111	-0.454598	-0.320234	-0.401128
evm.TU.Hic_asm_18.963	-0.397801	0.638988	0.527838	-0.792174	0.558228	-0.134945	0.364093	-0.526824	-0.474912	-0.459193	0.381691	0.465953	-0.32774	-0.317737	-0.728722	0.68756	0.107551	0.332816	0.402035	-0.820875	0.38246	0.376459	0.471842	-0.785133	-0.526807	0.683114	0.272092	0.255115	-0.503744	0.562031	0.485578	-0.702069	0.553568	-0.75976	-0.48003	0.377982	-0.785232	0.304363	0.240238	0.378067	0.482755	0.375151	-0.0966578	0.09689	0.729726	0.686584	0.487121	0.387353	0.134547
evm.TU.Hic_asm_18.628	-0.0812147	-0.514908	-0.359618	0.632863	-0.402804	-0.0315911	-0.311041	0.74319	0.653725	0.968447	-0.299607	-0.216645	0.284084	0.207224	0.582695	-0.527087	-0.296076	-0.544375	-0.434817	0.622055	-0.283372	-0.315362	-0.369641	0.481461	0.674806	-0.525557	-0.437725	-0.531961	0.523286	-0.371911	-0.313882	0.424578	-0.310469	0.341598	0.738071	-0.301195	0.531632	-0.471195	-0.493717	-0.466577	-0.325641	-0.347241	-0.097074	0.169371	-0.431786	-0.427435	-0.324624	-0.307153	-0.306212
evm.TU.Hic_asm_18.717	0.19222	-0.605468	-0.434579	0.891128	-0.460428	0.351065	-0.314828	0.505884	0.475899	0.443386	-0.355169	-0.279699	0.523498	0.414264	0.816161	-0.587137	-0.388594	-0.662964	-0.691967	0.851024	-0.241402	-0.374665	-0.447368	0.732738	0.534536	-0.615489	-0.642478	-0.621668	0.545357	-0.448383	-0.369787	0.705933	-0.360778	0.798447	0.557087	-0.38998	0.921053	-0.633084	-0.606987	-0.70362	-0.399526	-0.417746	-0.150751	0.0746082	-0.496874	-0.456188	-0.398222	-0.386943	-0.361412
evm.TU.Hic_asm_18.2067	0.119637	-0.413993	-0.36561	0.667702	-0.289385	0.141805	-0.228502	0.194352	0.108798	0.261486	-0.340318	-0.112764	0.244738	0.386814	0.55967	-0.499448	-0.228669	-0.558694	-0.571562	0.512041	-0.177858	-0.338903	-0.200376	0.485846	0.216671	-0.281893	-0.660038	-0.577149	0.426532	-0.347154	-0.257272	0.496275	-0.292469	0.434317	0.198351	-0.386576	0.693221	-0.539355	-0.535524	-0.669529	-0.266718	-0.198976	0.0684746	0.253978	-0.357792	-0.43171	-0.341984	-0.354264	-0.162767
evm.TU.Hic_asm_18.1119	-0.28328	0.296375	0.247079	-0.330902	-0.00940553	0.50585	-0.12103	-0.230931	-0.106311	-0.102357	-0.170016	0.0432295	-0.151565	-0.341341	-0.342258	0.656378	0.0764472	-0.115998	0.0412201	-0.272116	-0.0691344	-0.181792	-0.162112	-0.260445	-0.255234	0.308858	-0.168519	-0.230674	-0.0675585	0.0384561	-0.0892201	-0.303773	0.085007	-0.424961	-0.195841	-0.0771879	-0.31169	-0.1874	-0.245625	-0.00524496	-0.077722	-0.175501	-0.137542	0.467598	0.509283	0.732573	0.0333057	-0.178413	0.0680129
evm.TU.Hic_asm_18.1990	-0.0428333	0.465083	0.612079	-0.761969	0.704425	-0.318136	0.309096	-0.645775	-0.628552	-0.731922	0.413701	0.443849	-0.411668	-0.369296	-0.676296	0.617968	0.23237	0.573238	0.506959	-0.833248	0.544408	0.379538	0.538816	-0.684105	-0.620752	0.666186	0.541707	0.557224	-0.569012	0.663583	0.6534	-0.586393	0.638152	-0.669372	-0.677875	0.620959	-0.767652	0.524984	0.512832	0.548832	0.672476	0.576226	0.154421	-0.151914	0.606491	0.521363	0.592638	0.377023	0.299139
evm.TU.Hic_asm_18.429	-0.169037	0.565787	0.33648	-0.631176	0.287229	0.265833	0.110051	-0.532361	-0.390463	-0.419942	0.0858977	0.0203965	-0.384109	-0.487643	-0.609393	0.800507	0.168767	0.301175	0.348323	-0.531743	0.164993	0.0984578	0.203934	-0.468184	-0.543599	0.539383	0.227548	0.176131	-0.323767	0.275351	0.180191	-0.489638	0.274036	-0.573539	-0.455007	0.106919	-0.605925	0.228476	0.162143	0.187505	0.182999	0.163152	-0.0134174	0.170608	0.628511	0.790386	0.186153	0.105663	0.186693
evm.TU.Hic_asm_18.244	-0.297872	0.572353	0.610937	-0.637813	0.625515	-0.126195	0.324265	-0.500051	-0.40579	-0.320694	0.371545	0.142705	-0.3623	-0.437061	-0.667961	0.845132	0.0364508	0.324697	0.342084	-0.658915	0.508929	0.339209	0.432425	-0.582828	-0.535543	0.662885	0.273394	0.212594	-0.529411	0.63106	0.561927	-0.640801	0.659132	-0.774218	-0.466558	0.47028	-0.640911	0.297054	0.213511	0.207335	0.53779	0.379645	-0.0166141	-0.0246657	0.831216	0.851517	0.540092	0.342349	0.124353
evm.TU.Hic_asm_18.465	-0.167619	0.769316	0.489812	-0.891775	0.650237	-0.26447	0.420218	-0.662376	-0.583128	-0.625209	0.440421	0.212015	-0.437697	-0.403382	-0.867761	0.712525	0.314016	0.671561	0.608079	-0.834649	0.479561	0.466138	0.657154	-0.737988	-0.666648	0.748485	0.613324	0.609156	-0.651903	0.599888	0.551972	-0.737056	0.522218	-0.740825	-0.647706	0.428393	-0.853006	0.64212	0.591251	0.558866	0.563709	0.593327	0.13063	-0.230596	0.638561	0.606043	0.471775	0.476696	0.338837
evm.TU.Hic_asm_18.440	-0.244405	0.651742	0.508841	-0.654784	0.649606	-0.184091	0.564435	-0.530666	-0.444799	-0.53538	0.614677	0.253051	-0.24551	-0.28264	-0.613574	0.66963	-0.0964982	0.451674	0.3813	-0.641797	0.538599	0.608916	0.562026	-0.605041	-0.516679	0.579022	0.405822	0.389136	-0.61073	0.663083	0.607144	-0.589545	0.670558	-0.530717	-0.450939	0.481698	-0.624537	0.447101	0.394246	0.252906	0.549242	0.412895	-0.17822	-0.277741	0.737313	0.679864	0.562689	0.616165	-0.0250042
evm.TU.Hic_asm_18.1020	-0.425549	0.561549	0.512081	-0.662351	0.586964	-0.29341	0.472279	-0.427876	-0.345087	-0.222838	0.522955	0.212206	-0.394184	-0.33733	-0.622021	0.69028	-0.111969	0.360122	0.432371	-0.689974	0.420727	0.504776	0.455691	-0.682275	-0.458598	0.558812	0.314832	0.244131	-0.52691	0.608564	0.540483	-0.666662	0.637599	-0.742245	-0.294548	0.443132	-0.701209	0.356449	0.266188	0.195615	0.484568	0.323055	-0.185705	-0.0531809	0.768659	0.706987	0.527992	0.515424	-0.0573196
evm.TU.Hic_asm_18.29	-0.129382	0.626953	0.573044	-0.838513	0.778967	-0.460368	0.406186	-0.63336	-0.580991	-0.645088	0.483025	0.289093	-0.397241	-0.32525	-0.81543	0.618519	0.30492	0.696923	0.603937	-0.856123	0.61959	0.479357	0.719114	-0.749624	-0.629998	0.726613	0.663181	0.666335	-0.697438	0.708731	0.71078	-0.731904	0.638325	-0.73441	-0.634281	0.60549	-0.810338	0.672598	0.633454	0.611716	0.73063	0.724206	0.190365	-0.336865	0.589474	0.486497	0.586579	0.483403	0.350822
evm.TU.Hic_asm_18.699	-0.101061	-0.500155	-0.352998	0.797017	-0.387914	0.266587	-0.215796	0.500859	0.519791	0.425102	-0.29229	-0.197008	0.655282	0.616327	0.635067	-0.505504	-0.384249	-0.662971	-0.674551	0.698611	-0.189534	-0.308564	-0.381896	0.561608	0.517522	-0.523771	-0.684791	-0.647788	0.294821	-0.374156	-0.322734	0.42337	-0.301315	0.607003	0.499478	-0.344083	0.889176	-0.631085	-0.618555	-0.619798	-0.352398	-0.375525	-0.249942	0.0580645	-0.391056	-0.383493	-0.321611	-0.325099	-0.379843
evm.TU.Hic_asm_18.198	-0.0841892	-0.609687	-0.618875	0.829722	-0.619854	0.454671	-0.462332	0.617717	0.606104	0.562292	-0.562363	-0.0967428	0.623388	0.579677	0.756476	-0.660607	-0.404607	-0.78751	-0.739322	0.77474	-0.448466	-0.55219	-0.52135	0.601563	0.639536	-0.641147	-0.800359	-0.795438	0.581784	-0.652557	-0.567018	0.55893	-0.576572	0.702035	0.638475	-0.642566	0.875045	-0.774284	-0.768673	-0.741766	-0.570704	-0.493429	-0.265754	0.347847	-0.598742	-0.533575	-0.627858	-0.558986	-0.429958
evm.TU.Hic_asm_18.2369	-0.107283	0.257468	0.168786	-0.52041	0.152072	-0.0217849	0.165529	-0.44768	-0.310967	-0.498523	0.187127	0.0178755	-0.415899	-0.235908	-0.478801	0.562937	0.00945983	0.544834	0.506947	-0.521197	-0.0289192	0.194876	0.0312716	-0.351081	-0.457924	0.249912	0.452968	0.423028	-0.496272	0.125564	0.0507998	-0.477517	0.118844	-0.504242	-0.520259	0.164378	-0.531985	0.458842	0.459027	0.261707	0.02405	0.0323784	-0.0637821	-0.00242153	0.369505	0.445433	0.0974235	0.18519	0.0117911
evm.TU.Hic_asm_18.320	0.0616941	-0.680322	-0.514876	0.910446	-0.594658	0.29793	-0.378503	0.637538	0.533598	0.604667	-0.448125	-0.0705	0.537277	0.5144	0.839293	-0.722142	-0.388828	-0.788348	-0.756907	0.802899	-0.414939	-0.46094	-0.544754	0.707378	0.646715	-0.645453	-0.782358	-0.749688	0.624094	-0.574514	-0.510061	0.687177	-0.490971	0.699738	0.564608	-0.500664	0.904839	-0.74823	-0.711771	-0.69897	-0.523995	-0.529621	-0.154632	0.30526	-0.582891	-0.588622	-0.487026	-0.471806	-0.378052
evm.TU.Hic_asm_18.1505	-0.211155	-0.388448	-0.29363	0.336335	-0.284891	-0.0997852	-0.272481	0.405449	0.368818	0.727997	-0.288843	-0.120929	-0.0160814	0.123961	0.385748	-0.411695	-0.180463	-0.433725	-0.175137	0.293294	-0.29243	-0.296463	-0.237777	0.0895004	0.371993	-0.331273	-0.398448	-0.479163	0.495642	-0.298162	-0.234071	0.231933	-0.246043	0.127244	0.68147	-0.2973	0.228186	-0.403057	-0.468797	-0.385287	-0.235622	-0.220705	-0.106507	0.370233	-0.298553	-0.341422	-0.281529	-0.284195	-0.230378
evm.TU.Hic_asm_18.151	0.228209	-0.61455	-0.302361	0.703538	-0.370552	0.0581781	-0.299603	0.507248	0.388456	0.713038	-0.258364	-0.245646	0.0628664	0.0177204	0.749814	-0.496043	-0.355331	-0.536668	-0.435551	0.66395	-0.257562	-0.300383	-0.420545	0.579718	0.483416	-0.526569	-0.455131	-0.516084	0.683978	-0.328782	-0.261042	0.68897	-0.222078	0.489735	0.622079	-0.231998	0.558095	-0.489741	-0.493073	-0.604531	-0.295868	-0.390656	-0.0288418	0.224724	-0.368753	-0.375027	-0.260987	-0.29935	-0.30959
evm.TU.Hic_asm_18.1118	-0.00934286	-0.571464	-0.527681	0.732242	-0.56284	0.213189	-0.41754	0.718877	0.670804	0.873702	-0.448221	-0.283003	0.37333	0.280669	0.722504	-0.646193	-0.288866	-0.655908	-0.519888	0.77248	-0.414069	-0.445935	-0.466631	0.555695	0.694418	-0.643695	-0.565152	-0.636384	0.691965	-0.548362	-0.475844	0.586954	-0.488192	0.60693	0.858446	-0.504869	0.675009	-0.604314	-0.623947	-0.575809	-0.480469	-0.441643	-0.161971	0.24261	-0.580086	-0.524376	-0.507618	-0.436556	-0.337914
evm.TU.Hic_asm_18.416	0.198928	-0.583751	-0.425912	0.713777	-0.398994	0.166323	-0.393939	0.540042	0.466441	0.711647	-0.379707	-0.29075	0.198185	0.102898	0.756117	-0.578178	-0.303452	-0.577911	-0.480286	0.735136	-0.254976	-0.398179	-0.359321	0.560809	0.535904	-0.555436	-0.489215	-0.555645	0.737167	-0.406535	-0.297077	0.690295	-0.322973	0.62016	0.750561	-0.365937	0.620963	-0.536393	-0.557938	-0.630098	-0.310007	-0.30871	-0.0497132	0.195416	-0.491471	-0.460773	-0.392454	-0.391433	-0.292522
evm.TU.Hic_asm_18.1070	-0.191738	-0.468286	-0.387086	0.459364	-0.383569	-0.0423182	-0.302813	0.519616	0.485465	0.804206	-0.321856	-0.171248	0.0881583	0.198929	0.495056	-0.497425	-0.258462	-0.491223	-0.258557	0.429466	-0.358304	-0.326217	-0.324625	0.21749	0.484858	-0.455457	-0.44399	-0.52919	0.539006	-0.389559	-0.322334	0.317493	-0.330187	0.253878	0.761568	-0.366679	0.357066	-0.454126	-0.508609	-0.461479	-0.332574	-0.311593	-0.159586	0.338891	-0.391803	-0.415218	-0.363428	-0.315166	-0.311864
evm.TU.Hic_asm_18.1093	0.0427352	-0.612564	-0.534489	0.700271	-0.545029	0.261827	-0.426024	0.617481	0.564693	0.68754	-0.444354	-0.144684	0.34823	0.289764	0.766092	-0.683879	-0.321544	-0.652456	-0.508912	0.717802	-0.417097	-0.447391	-0.462236	0.49184	0.632119	-0.646842	-0.573446	-0.623005	0.735629	-0.544328	-0.45262	0.637198	-0.472315	0.680771	0.826193	-0.496456	0.641423	-0.620629	-0.629471	-0.580312	-0.456812	-0.428279	-0.203533	0.29777	-0.59395	-0.558255	-0.50474	-0.439417	-0.370616
evm.TU.Hic_asm_18.2288	-0.30288	0.629418	0.366159	-0.876071	0.554658	-0.363311	0.488828	-0.628684	-0.501958	-0.642528	0.52013	0.237666	-0.455743	-0.228596	-0.798393	0.612006	0.106916	0.744776	0.716735	-0.866492	0.32175	0.547215	0.542082	-0.796987	-0.620502	0.56483	0.661349	0.647042	-0.734083	0.502289	0.456583	-0.795555	0.444204	-0.710724	-0.545694	0.39673	-0.856239	0.700522	0.657119	0.513009	0.431931	0.456306	-0.0833243	-0.23305	0.557982	0.484713	0.397388	0.553285	0.0974842
evm.TU.Hic_asm_18.2430	0.540619	-0.615138	-0.387078	0.913116	-0.424669	0.291484	-0.329341	0.544227	0.40071	0.528702	-0.301608	-0.32442	0.330489	0.0820419	0.890431	-0.578085	-0.334884	-0.559584	-0.669234	0.933394	-0.182205	-0.330588	-0.421847	0.923301	0.547032	-0.595113	-0.464013	-0.469547	0.704225	-0.389062	-0.304363	0.932706	-0.30068	0.832311	0.468612	-0.287214	0.845818	-0.504089	-0.452416	-0.660147	-0.332072	-0.380691	0.0709875	-0.0104949	-0.505788	-0.453391	-0.334378	-0.336779	-0.246132
evm.TU.Hic_asm_18.2093	0.0687111	-0.61353	-0.38391	0.825429	-0.443011	0.37695	-0.324213	0.550877	0.564266	0.433372	-0.338244	-0.207688	0.611846	0.459005	0.778324	-0.553694	-0.406619	-0.66825	-0.654771	0.798756	-0.227969	-0.368132	-0.474558	0.620697	0.588715	-0.644846	-0.61663	-0.617934	0.491554	-0.415595	-0.344659	0.611301	-0.322513	0.789308	0.658763	-0.337666	0.869852	-0.646683	-0.625624	-0.612306	-0.371087	-0.427309	-0.277986	0.0660478	-0.470498	-0.409645	-0.355353	-0.378326	-0.415177
evm.TU.Hic_asm_18.1955	-0.147186	-0.468788	-0.248826	0.536919	-0.253414	-0.174994	-0.19989	0.543301	0.458158	0.843956	-0.193657	-0.161794	0.110634	0.18908	0.498144	-0.437447	-0.328921	-0.491345	-0.342307	0.442303	-0.195379	-0.221313	-0.261475	0.318141	0.48335	-0.390483	-0.444718	-0.519112	0.433107	-0.237717	-0.175581	0.318359	-0.159858	0.172097	0.624534	-0.197316	0.421957	-0.428488	-0.471158	-0.502153	-0.203743	-0.259366	-0.0869341	0.224027	-0.276457	-0.346598	-0.199749	-0.217615	-0.311234
evm.TU.Hic_asm_18.1579	0.230517	-0.502497	-0.465999	0.82562	-0.464157	0.444608	-0.320906	0.568204	0.563649	0.378667	-0.350617	-0.288164	0.669847	0.414352	0.730136	-0.544505	-0.32953	-0.550092	-0.676012	0.875334	-0.207315	-0.350821	-0.405874	0.768941	0.595273	-0.619201	-0.488269	-0.479831	0.443624	-0.458814	-0.383845	0.651208	-0.404832	0.858273	0.508188	-0.398652	0.898054	-0.518411	-0.474451	-0.563328	-0.399521	-0.366218	-0.158356	-0.096608	-0.542652	-0.436009	-0.434857	-0.359442	-0.319642
evm.TU.Hic_asm_18.774	-0.218108	0.696354	0.357901	-0.77002	0.532897	-0.0313611	0.293353	-0.590128	-0.470182	-0.515993	0.293067	0.152815	-0.375363	-0.400094	-0.74233	0.734044	0.138411	0.501113	0.460236	-0.692497	0.384512	0.321675	0.532008	-0.639104	-0.593039	0.653197	0.427853	0.385939	-0.517453	0.463089	0.429364	-0.651217	0.429539	-0.647607	-0.519582	0.2469	-0.733823	0.455197	0.379696	0.286575	0.426847	0.463004	0.006272	-0.0748654	0.629832	0.676586	0.303036	0.333298	0.176545
evm.TU.Hic_asm_18.957	0.557528	-0.493444	-0.244927	0.803377	-0.282939	0.333573	-0.194255	0.212646	0.106721	0.0866633	-0.201914	-0.241762	0.289251	0.141065	0.74733	-0.404125	-0.297108	-0.460361	-0.627412	0.745353	-0.0680899	-0.236087	-0.32767	0.813323	0.254576	-0.410301	-0.462539	-0.388804	0.480504	-0.260235	-0.19758	0.812818	-0.173108	0.743684	0.11821	-0.185135	0.806441	-0.439603	-0.371524	-0.623443	-0.233667	-0.300231	0.0912366	-0.0327629	-0.323167	-0.302475	-0.20558	-0.256575	-0.177185
evm.TU.Hic_asm_18.28	-0.0884018	0.593728	0.140577	-0.785499	0.459917	-0.268374	0.239697	-0.519136	-0.401327	-0.490503	0.258875	0.0257799	-0.438055	-0.318495	-0.723688	0.471102	0.266714	0.756934	0.667572	-0.659993	0.282101	0.319619	0.583491	-0.613482	-0.522049	0.500628	0.715438	0.668581	-0.523701	0.324541	0.353916	-0.6289	0.224947	-0.540204	-0.434245	0.192424	-0.763856	0.714192	0.659567	0.461171	0.373952	0.574382	0.134369	-0.28298	0.291564	0.298266	0.141003	0.334352	0.248864
evm.TU.Hic_asm_18.245	0.294811	-0.432451	-0.380574	0.714054	-0.384645	0.469362	-0.252308	0.340217	0.349742	0.0956437	-0.287447	-0.227755	0.564981	0.367601	0.657529	-0.457764	-0.270063	-0.462325	-0.588279	0.743439	-0.160759	-0.290979	-0.349401	0.663035	0.400431	-0.514285	-0.439345	-0.390818	0.383747	-0.381846	-0.317709	0.623936	-0.330913	0.832542	0.343521	-0.331733	0.804771	-0.45466	-0.401753	-0.496726	-0.334399	-0.314398	-0.136135	-0.0867257	-0.450231	-0.36216	-0.353805	-0.303755	-0.255818
evm.TU.Hic_asm_18.662	0.649066	-0.489878	-0.406295	0.787434	-0.432968	0.444468	-0.310254	0.353711	0.233482	0.236737	-0.307408	-0.293872	0.277623	0.0172819	0.803366	-0.49797	-0.23925	-0.445559	-0.594918	0.856081	-0.207972	-0.315684	-0.386364	0.876152	0.389286	-0.516206	-0.379309	-0.350946	0.671031	-0.411725	-0.341534	0.929947	-0.346974	0.875782	0.290677	-0.338871	0.756026	-0.417485	-0.349362	-0.57701	-0.360151	-0.356759	0.0968276	-0.0138001	-0.485725	-0.394955	-0.37325	-0.321852	-0.16202
evm.TU.Hic_asm_18.2289	-0.341181	0.538836	0.481004	-0.743785	0.629795	-0.173633	0.323608	-0.548731	-0.467106	-0.540083	0.376053	0.439077	-0.312499	-0.272543	-0.680355	0.67845	-0.0113325	0.413455	0.404593	-0.799074	0.458783	0.362875	0.509132	-0.741929	-0.538	0.632325	0.344996	0.312159	-0.567367	0.575741	0.558384	-0.698274	0.585299	-0.714245	-0.506844	0.419623	-0.735894	0.367654	0.303738	0.285239	0.546215	0.463736	-0.101877	-0.0035124	0.686533	0.644217	0.45469	0.367288	0.0493863
evm.TU.Hic_asm_18.2081	-0.204116	0.0770089	0.0228789	-0.516312	0.0334054	0.195083	-0.129818	-0.250029	-0.0540407	-0.365874	-0.0545472	0.123973	-0.275494	-0.232103	-0.357537	0.476372	-0.072576	0.415218	0.466439	-0.443596	-0.1392	-0.0534662	-0.111545	-0.4192	-0.237476	0.0628062	0.40587	0.289952	-0.287585	-0.0324615	-0.049127	-0.4355	-0.0117764	-0.351437	-0.163501	0.0291859	-0.547426	0.297532	0.274395	0.223561	-0.047955	-0.0174679	-0.248588	0.156787	0.206127	0.386754	-0.0968	-0.0525378	-0.130558
evm.TU.Hic_asm_18.555	-0.247651	0.655225	0.258895	-0.858014	0.463596	-0.16521	0.239997	-0.533108	-0.417646	-0.502549	0.243406	0.19563	-0.39653	-0.322502	-0.807554	0.606188	0.263353	0.637919	0.606831	-0.770346	0.271148	0.290954	0.526386	-0.716282	-0.541335	0.596866	0.580414	0.537953	-0.559426	0.365788	0.346576	-0.735446	0.285228	-0.68621	-0.50158	0.209074	-0.828041	0.58715	0.527498	0.48435	0.371245	0.497749	0.0559254	-0.102013	0.452047	0.476537	0.211788	0.304874	0.245245
evm.TU.Hic_asm_18.393	-0.133601	-0.502053	-0.333517	0.757425	-0.345177	0.275902	-0.13277	0.549169	0.550941	0.269147	-0.17157	0.0643544	0.83027	0.733361	0.640173	-0.552061	-0.500431	-0.624516	-0.707927	0.643548	-0.138225	-0.192706	-0.356075	0.516272	0.593163	-0.561718	-0.619133	-0.567167	0.187128	-0.317933	-0.262866	0.386813	-0.240539	0.684131	0.449101	-0.259183	0.867476	-0.588889	-0.54252	-0.526557	-0.30081	-0.366743	-0.394956	-0.0402035	-0.399829	-0.419411	-0.256421	-0.210141	-0.494853
evm.TU.Hic_asm_18.183	-0.132471	-0.552214	-0.471071	0.657822	-0.463073	0.0307578	-0.312043	0.678418	0.602917	0.889292	-0.334534	-0.145971	0.280027	0.307124	0.659491	-0.626467	-0.382661	-0.621808	-0.463774	0.620413	-0.370603	-0.339166	-0.386075	0.42416	0.643993	-0.571313	-0.559194	-0.631268	0.604428	-0.454781	-0.378156	0.469313	-0.380467	0.433777	0.802534	-0.42408	0.566196	-0.562084	-0.593594	-0.592913	-0.399713	-0.394049	-0.198857	0.288555	-0.484765	-0.509065	-0.418327	-0.330517	-0.408252
evm.TU.Hic_asm_18.159	-0.123368	-0.625971	-0.450186	0.682595	-0.486324	0.0189965	-0.322294	0.550714	0.47857	0.698621	-0.373407	-0.0988038	0.252713	0.421603	0.643248	-0.613911	-0.351981	-0.605903	-0.467522	0.546418	-0.4209	-0.386409	-0.454997	0.433448	0.528228	-0.546737	-0.615876	-0.631872	0.506869	-0.490946	-0.425343	0.433935	-0.415771	0.37106	0.590908	-0.413498	0.617397	-0.574231	-0.580445	-0.591069	-0.443191	-0.433487	-0.143874	0.361989	-0.480549	-0.534232	-0.422463	-0.392604	-0.365365
evm.TU.Hic_asm_18.713	0.253523	-0.346278	-0.296141	0.655835	-0.290515	0.43629	-0.161794	0.261547	0.27827	-0.0318101	-0.204886	-0.170715	0.599328	0.412842	0.552647	-0.362585	-0.271868	-0.401262	-0.582527	0.650808	-0.0694943	-0.209931	-0.274284	0.619405	0.321257	-0.416786	-0.407682	-0.335537	0.217458	-0.289183	-0.238232	0.511263	-0.243599	0.73925	0.175836	-0.251435	0.778236	-0.395118	-0.334776	-0.451575	-0.25994	-0.253232	-0.132016	-0.153128	-0.349014	-0.279429	-0.266564	-0.228136	-0.235426
evm.TU.Hic_asm_18.1835	-0.130609	-0.560357	-0.392801	0.557413	-0.394784	-0.0528168	-0.361525	0.579364	0.507388	0.831114	-0.371124	-0.129944	0.146192	0.238698	0.565883	-0.556504	-0.271561	-0.54559	-0.355483	0.488166	-0.343653	-0.385862	-0.357558	0.320182	0.540086	-0.48414	-0.494898	-0.568707	0.567006	-0.407947	-0.32407	0.385885	-0.341396	0.28491	0.718537	-0.353001	0.450072	-0.50485	-0.542695	-0.499286	-0.326637	-0.313064	-0.0969458	0.34553	-0.444035	-0.478222	-0.372859	-0.379871	-0.298463
evm.TU.Hic_asm_18.630	-0.409783	0.390963	0.177917	-0.569742	0.0616962	-0.0309269	0.228513	-0.219871	-0.0714641	-0.119782	0.218586	-0.0127069	-0.321747	-0.217533	-0.55803	0.579284	0.0168148	0.40529	0.497628	-0.505305	-0.117403	0.240851	-0.00698701	-0.448997	-0.275486	0.236285	0.358161	0.279272	-0.472753	0.105992	-0.0342371	-0.611434	0.08821	-0.613268	-0.24967	0.0850526	-0.587367	0.361471	0.324379	0.314488	-0.0656252	-0.0911595	-0.220312	0.0702936	0.430229	0.525197	0.10567	0.246626	-0.0436276
evm.TU.Hic_asm_18.1744	0.228451	-0.511693	-0.45082	0.801266	-0.428077	0.365061	-0.285	0.314229	0.266541	0.212208	-0.37278	-0.177254	0.446706	0.43795	0.716236	-0.556749	-0.311266	-0.597491	-0.666302	0.71895	-0.24711	-0.373901	-0.362188	0.667954	0.360513	-0.480447	-0.649566	-0.574124	0.480027	-0.454957	-0.373842	0.652781	-0.388711	0.721211	0.305722	-0.438303	0.857859	-0.585931	-0.54954	-0.687401	-0.392281	-0.346106	-0.0584987	0.143397	-0.471432	-0.461737	-0.425612	-0.390853	-0.267041
evm.TU.Hic_asm_18.340	-0.0918724	0.50559	0.6183	-0.771699	0.781679	-0.544556	0.485468	-0.663355	-0.577719	-0.674868	0.601195	0.163596	-0.487856	-0.330809	-0.742654	0.669965	0.15989	0.781816	0.680498	-0.829687	0.605823	0.572722	0.613836	-0.68331	-0.663808	0.623618	0.739159	0.730877	-0.780892	0.739414	0.725838	-0.708785	0.703741	-0.730839	-0.640736	0.72007	-0.772745	0.747308	0.71967	0.556612	0.705792	0.622604	0.120623	-0.422953	0.64222	0.529123	0.654573	0.567189	0.224455
evm.TU.Hic_asm_18.577	-0.132558	0.706992	0.435214	-0.856318	0.553622	-0.115878	0.31387	-0.64441	-0.533915	-0.703613	0.328185	0.20122	-0.346251	-0.353547	-0.832996	0.697995	0.35355	0.649616	0.573211	-0.778753	0.402753	0.35546	0.549706	-0.681902	-0.633772	0.677888	0.594404	0.597655	-0.633223	0.497799	0.447485	-0.701381	0.415266	-0.645435	-0.65118	0.360988	-0.786269	0.597511	0.564094	0.585398	0.474407	0.528248	0.113295	-0.206145	0.55786	0.582176	0.380893	0.362346	0.354409
evm.TU.Hic_asm_18.644	0.348886	-0.630924	-0.468762	0.924354	-0.483884	0.234326	-0.378328	0.538124	0.40467	0.626177	-0.4178	-0.314553	0.309483	0.228771	0.842654	-0.62333	-0.318764	-0.649778	-0.693243	0.87087	-0.284035	-0.432659	-0.434389	0.848598	0.525299	-0.561477	-0.626459	-0.616811	0.688377	-0.48577	-0.395866	0.817635	-0.404309	0.688081	0.465752	-0.423097	0.87119	-0.601143	-0.574164	-0.752832	-0.4141	-0.398432	0.0836074	0.171906	-0.533711	-0.516773	-0.440945	-0.441946	-0.244031
evm.TU.Hic_asm_18.2206	0.0707721	-0.526908	-0.501208	0.798927	-0.488789	0.405277	-0.334791	0.516674	0.528354	0.401009	-0.401973	-0.227692	0.62178	0.510734	0.725735	-0.606643	-0.33184	-0.641714	-0.656179	0.795781	-0.279978	-0.398745	-0.408428	0.620464	0.556366	-0.606007	-0.624312	-0.603182	0.490937	-0.499519	-0.417677	0.589956	-0.44056	0.799961	0.59932	-0.475358	0.873683	-0.619522	-0.601357	-0.619446	-0.430496	-0.381728	-0.218416	0.0754661	-0.549553	-0.489348	-0.47335	-0.40638	-0.352517
evm.TU.Hic_asm_18.366	-0.0639025	-0.377887	-0.353164	0.622076	-0.323544	0.380511	-0.218941	0.373407	0.459518	0.147519	-0.28381	-0.16218	0.699869	0.594252	0.499223	-0.410918	-0.299598	-0.487162	-0.5555	0.599217	-0.130788	-0.283451	-0.290645	0.445114	0.423559	-0.46743	-0.499166	-0.461309	0.174635	-0.344504	-0.280722	0.32125	-0.301372	0.649684	0.411076	-0.328798	0.7682	-0.484675	-0.465123	-0.457872	-0.294015	-0.256555	-0.281328	-0.0639742	-0.3895	-0.325498	-0.336074	-0.297755	-0.32497
evm.TU.Hic_asm_18.708	0.482954	-0.604033	-0.482361	0.953838	-0.495986	0.305849	-0.333272	0.572545	0.410799	0.548385	-0.35296	-0.278042	0.385268	0.196281	0.883383	-0.631557	-0.358431	-0.602427	-0.741392	0.940676	-0.259013	-0.363574	-0.435188	0.965357	0.566998	-0.593878	-0.550512	-0.532187	0.677582	-0.479216	-0.396755	0.907106	-0.400852	0.806101	0.38891	-0.400989	0.904638	-0.5439	-0.485918	-0.725428	-0.422846	-0.419059	0.0784161	0.0524196	-0.554878	-0.517541	-0.430984	-0.372547	-0.26314
evm.TU.Hic_asm_18.1998	0.00788834	-0.403569	-0.369321	0.651493	-0.391029	0.420557	-0.23335	0.377739	0.425558	0.107691	-0.307331	-0.101725	0.708666	0.59835	0.544835	-0.474315	-0.251408	-0.521478	-0.591353	0.623251	-0.192941	-0.305512	-0.344532	0.494402	0.436592	-0.487268	-0.532337	-0.466791	0.238333	-0.392847	-0.343714	0.403895	-0.357034	0.708501	0.368628	-0.357244	0.794724	-0.517358	-0.474816	-0.421578	-0.34889	-0.315235	-0.2464	-0.0184891	-0.440475	-0.384732	-0.353194	-0.320666	-0.282284
evm.TU.Hic_asm_18.1931	-0.065171	-0.469876	-0.324771	0.577145	-0.363184	0.0856705	-0.381691	0.808347	0.697234	0.935091	-0.340559	-0.0503078	0.395734	0.148651	0.529428	-0.443904	-0.306499	-0.546609	-0.509992	0.593672	-0.217468	-0.359032	-0.349624	0.494235	0.735355	-0.472656	-0.402248	-0.517793	0.495491	-0.341413	-0.276747	0.391812	-0.27701	0.313835	0.645785	-0.27626	0.478809	-0.476938	-0.48729	-0.412903	-0.270819	-0.30091	-0.0978521	0.172885	-0.394549	-0.336074	-0.319555	-0.348448	-0.2927
evm.TU.Hic_asm_18.1971	0.0793773	-0.473863	-0.430418	0.772659	-0.415499	0.439726	-0.290862	0.530279	0.555552	0.284546	-0.335981	-0.17161	0.759401	0.548801	0.651077	-0.507143	-0.358927	-0.562615	-0.687301	0.772909	-0.174057	-0.337833	-0.373874	0.657584	0.567249	-0.571233	-0.533451	-0.508396	0.313064	-0.423357	-0.349652	0.50808	-0.368459	0.78158	0.45034	-0.377853	0.884678	-0.541936	-0.501128	-0.541472	-0.363847	-0.334575	-0.236901	-0.0733411	-0.489916	-0.402288	-0.405127	-0.350784	-0.355751
evm.TU.Hic_asm_18.756	-0.223782	0.290756	0.672177	-0.43318	0.727407	-0.232865	0.318767	-0.32282	-0.218193	-0.32236	0.481901	0.191262	-0.116542	-0.279237	-0.425375	0.67419	-0.171063	0.290475	0.243961	-0.494261	0.688216	0.398998	0.400953	-0.475544	-0.326186	0.434367	0.327732	0.247535	-0.544767	0.744635	0.741414	-0.507324	0.81665	-0.502958	-0.240994	0.705731	-0.436781	0.273824	0.216643	0.188733	0.69814	0.42541	-0.1534	-0.292258	0.721659	0.702541	0.674984	0.394767	-0.0666841
evm.TU.Hic_asm_18.315	0.131093	0.517767	0.200678	-0.463924	0.691869	-0.340687	0.145869	-0.374514	-0.424932	-0.297357	0.181588	0.165226	-0.206814	-0.293947	-0.485244	0.240126	0.237719	0.41917	0.203121	-0.41408	0.664661	0.217743	0.857979	-0.365188	-0.374936	0.612445	0.414391	0.401669	-0.267086	0.502909	0.652704	-0.324287	0.427644	-0.35325	-0.399446	0.267584	-0.442321	0.441501	0.375772	0.17447	0.700217	0.881465	0.402469	-0.34372	0.229883	0.138145	0.248591	0.233667	0.352919
evm.TU.Hic_asm_18.768	0.495269	-0.525361	-0.272698	0.780814	-0.370539	0.237706	-0.21599	0.238106	0.0655165	0.229593	-0.250298	-0.14636	0.14859	0.118011	0.756146	-0.495326	-0.235586	-0.539352	-0.601317	0.677354	-0.211127	-0.280379	-0.381677	0.749064	0.263733	-0.393076	-0.557783	-0.47392	0.606497	-0.33048	-0.287818	0.827793	-0.24862	0.630841	0.148534	-0.255782	0.729759	-0.508428	-0.445003	-0.609992	-0.31367	-0.378747	0.142848	0.186184	-0.35516	-0.389979	-0.237714	-0.296746	-0.133873
evm.TU.Hic_asm_18.146	-0.0587898	0.465868	0.328706	-0.735982	0.656734	-0.461317	0.301603	-0.494268	-0.422852	-0.598728	0.399389	0.234777	-0.31554	-0.21232	-0.676958	0.418477	0.20159	0.765848	0.610546	-0.717201	0.506678	0.414215	0.659001	-0.632606	-0.480733	0.509556	0.757439	0.734836	-0.644665	0.531437	0.594714	-0.639763	0.453279	-0.536318	-0.499553	0.481346	-0.715211	0.734268	0.709548	0.551479	0.613773	0.704492	0.14214	-0.434112	0.327309	0.243559	0.375753	0.418938	0.226851
evm.TU.Hic_asm_18.1184	-0.0765868	-0.508988	-0.360429	0.54503	-0.39516	-0.0298286	-0.350436	0.517369	0.44716	0.812047	-0.376231	-0.215659	0.0866208	0.172053	0.543168	-0.518715	-0.184175	-0.540025	-0.333616	0.496908	-0.339367	-0.388177	-0.347803	0.331299	0.477101	-0.439372	-0.496207	-0.558671	0.594163	-0.396308	-0.329194	0.41275	-0.339685	0.281929	0.693004	-0.356705	0.443889	-0.498824	-0.539923	-0.478494	-0.327671	-0.310331	-0.0324672	0.346964	-0.415014	-0.439012	-0.353645	-0.381502	-0.214596
evm.TU.Hic_asm_18.1732	-0.0294827	-0.569823	-0.461464	0.78413	-0.50458	0.103307	-0.317793	0.67198	0.547832	0.853376	-0.370737	-0.143636	0.330514	0.331817	0.711294	-0.616584	-0.383736	-0.701176	-0.619732	0.700585	-0.373721	-0.378642	-0.438669	0.605069	0.628582	-0.543909	-0.674649	-0.703808	0.606082	-0.484251	-0.426342	0.563237	-0.403555	0.451837	0.614395	-0.449258	0.707713	-0.63658	-0.641382	-0.681619	-0.4489	-0.455584	-0.100116	0.318044	-0.468452	-0.491438	-0.426112	-0.379086	-0.359659
evm.TU.Hic_asm_18.441	0.182869	-0.470544	-0.42821	0.773312	-0.417689	0.44322	-0.274667	0.437098	0.457912	0.209162	-0.324808	-0.237525	0.656138	0.482106	0.667237	-0.494452	-0.324929	-0.51933	-0.646625	0.777196	-0.185587	-0.325736	-0.3747	0.685786	0.481758	-0.5561	-0.506324	-0.46642	0.34501	-0.42541	-0.355049	0.570333	-0.37177	0.804923	0.393682	-0.376344	0.876521	-0.505472	-0.459948	-0.55412	-0.373413	-0.33828	-0.177152	-0.0754033	-0.483688	-0.399408	-0.402377	-0.340385	-0.313281
evm.TU.Hic_asm_18.21	-0.106161	-0.485809	-0.407651	0.560642	-0.43618	0.0625901	-0.340218	0.65976	0.628724	0.893429	-0.340497	-0.267106	0.237545	0.181399	0.57848	-0.530434	-0.256057	-0.537867	-0.34946	0.603953	-0.338265	-0.345783	-0.37336	0.36909	0.620875	-0.546924	-0.431914	-0.534407	0.596568	-0.415194	-0.352284	0.427099	-0.358592	0.418815	0.868177	-0.375929	0.474262	-0.4846	-0.527263	-0.454603	-0.360318	-0.352257	-0.173006	0.217541	-0.455562	-0.42265	-0.382044	-0.331648	-0.31527
evm.TU.Hic_asm_18.728	-0.104739	0.635855	0.325965	-0.50554	0.632384	-0.13193	0.184371	-0.429059	-0.44699	-0.423309	0.143747	0.321969	-0.0106236	-0.128889	-0.601606	0.365785	0.314312	0.224469	0.0732122	-0.505589	0.616412	0.176258	0.762718	-0.467831	-0.417377	0.719869	0.162584	0.210134	-0.377461	0.503757	0.56685	-0.47265	0.427103	-0.443797	-0.516127	0.22521	-0.393785	0.234241	0.176204	0.238117	0.625741	0.743658	0.282635	-0.163165	0.387101	0.317631	0.310868	0.185784	0.396279
evm.TU.Hic_asm_18.1192	-0.0549106	-0.553099	-0.411848	0.62161	-0.438709	0.0698472	-0.354716	0.521774	0.458309	0.757463	-0.387346	-0.187905	0.162615	0.231516	0.637272	-0.567668	-0.272497	-0.611938	-0.417601	0.569856	-0.362745	-0.399801	-0.390871	0.385186	0.503282	-0.501886	-0.576717	-0.626585	0.642728	-0.43809	-0.364198	0.495028	-0.364477	0.409649	0.72631	-0.406963	0.535301	-0.575299	-0.609529	-0.574219	-0.373392	-0.367506	-0.109218	0.362465	-0.444126	-0.461735	-0.394212	-0.394828	-0.298286
evm.TU.Hic_asm_18.1720	0.0915036	-0.611037	-0.29173	0.836373	-0.407939	0.221849	-0.295222	0.718762	0.667633	0.774301	-0.256443	-0.287137	0.486174	0.242703	0.787061	-0.500522	-0.429403	-0.665884	-0.625899	0.839754	-0.18774	-0.302938	-0.480586	0.686984	0.69711	-0.640044	-0.541663	-0.608161	0.563075	-0.330442	-0.280988	0.644393	-0.222653	0.659214	0.760614	-0.22931	0.787778	-0.603516	-0.596778	-0.597292	-0.318962	-0.450745	-0.210928	0.0411277	-0.392145	-0.332798	-0.251352	-0.304494	-0.409119
evm.TU.Hic_asm_18.748	-0.0443627	-0.583039	-0.467941	0.743647	-0.480811	0.250162	-0.373307	0.694738	0.70412	0.742274	-0.379138	-0.278143	0.51007	0.371965	0.727089	-0.604639	-0.365413	-0.63732	-0.537776	0.780609	-0.302671	-0.390693	-0.439849	0.529253	0.694654	-0.670488	-0.538881	-0.608129	0.578046	-0.466563	-0.382693	0.541519	-0.392827	0.685657	0.881827	-0.411484	0.732387	-0.595283	-0.6122	-0.569116	-0.398875	-0.399052	-0.272794	0.108672	-0.538147	-0.472464	-0.433856	-0.385987	-0.414705
evm.TU.Hic_asm_18.1182	-0.0894576	0.553448	0.298182	-0.750512	0.613872	-0.226479	0.263419	-0.509976	-0.42807	-0.539078	0.340449	0.246212	-0.350213	-0.358063	-0.651674	0.534115	0.102432	0.631169	0.521703	-0.677384	0.468475	0.362373	0.626538	-0.632953	-0.494821	0.549708	0.618782	0.562808	-0.499708	0.497688	0.54542	-0.58142	0.453707	-0.52212	-0.437681	0.353193	-0.747585	0.594036	0.538636	0.370943	0.551999	0.620353	0.0475493	-0.257948	0.442405	0.429104	0.311145	0.375668	0.144457
evm.TU.Hic_asm_18.1214	0.112321	-0.672196	-0.356586	0.885266	-0.379107	0.326339	-0.318304	0.541035	0.500626	0.378459	-0.321096	-0.0641558	0.641544	0.506663	0.825822	-0.592676	-0.47812	-0.708422	-0.752859	0.782726	-0.156687	-0.363729	-0.437071	0.664849	0.583972	-0.613082	-0.67498	-0.652084	0.479249	-0.368379	-0.272303	0.649451	-0.258244	0.777645	0.540983	-0.282829	0.920063	-0.683037	-0.64693	-0.680287	-0.300581	-0.380616	-0.234621	0.0839579	-0.459501	-0.447642	-0.312099	-0.380038	-0.436143
evm.TU.Hic_asm_18.773	0.206155	0.191802	0.23859	-0.373422	0.680076	-0.35549	-0.118295	-0.333352	-0.298466	-0.255217	0.00525355	-0.0339457	-0.271309	-0.343703	-0.376871	0.280134	0.245393	0.464288	0.292163	-0.346528	0.655143	-0.00710627	0.661634	-0.308532	-0.33633	0.444361	0.502481	0.426731	-0.234063	0.458158	0.656157	-0.289692	0.418766	-0.335195	-0.251443	0.379833	-0.382876	0.43577	0.365656	0.178344	0.719406	0.867901	0.442852	-0.345774	0.144659	0.128961	0.217533	-0.00255949	0.347447
evm.TU.Hic_asm_18.632	0.0842918	-0.579337	-0.370705	0.817304	-0.415145	0.0356897	-0.29057	0.680516	0.557135	0.855429	-0.302938	-0.261348	0.326413	0.259131	0.708487	-0.554367	-0.364876	-0.615756	-0.601327	0.747847	-0.24884	-0.326496	-0.40193	0.694363	0.623482	-0.536014	-0.558346	-0.599262	0.538651	-0.386008	-0.323017	0.585636	-0.304716	0.456365	0.56989	-0.311039	0.737352	-0.542638	-0.538702	-0.638927	-0.350229	-0.388136	-0.0187995	0.142765	-0.432559	-0.444522	-0.328046	-0.330499	-0.31143
evm.TU.Hic_asm_18.485	-0.047305	-0.432145	-0.392645	0.635348	-0.396605	0.040488	-0.311959	0.772876	0.694305	0.945906	-0.312333	-0.263902	0.3787	0.212445	0.525233	-0.466229	-0.289436	-0.49122	-0.480709	0.664636	-0.242346	-0.312519	-0.328436	0.568163	0.691878	-0.497482	-0.384123	-0.481584	0.435468	-0.382989	-0.324712	0.391221	-0.337698	0.348643	0.634877	-0.333271	0.567263	-0.414645	-0.429449	-0.464917	-0.333008	-0.308536	-0.0637168	0.0643751	-0.432454	-0.381996	-0.368144	-0.305058	-0.28097
evm.TU.Hic_asm_18.2124	-0.119957	0.614425	0.406001	-0.652951	0.395497	0.195013	0.161118	-0.581632	-0.434228	-0.435927	0.153903	-0.0518681	-0.42048	-0.546085	-0.636606	0.833799	0.202165	0.353706	0.387109	-0.537514	0.286079	0.161427	0.307203	-0.488259	-0.592065	0.59236	0.293327	0.237948	-0.348513	0.379994	0.298159	-0.492801	0.374339	-0.575601	-0.445597	0.195435	-0.625357	0.290115	0.212915	0.209868	0.298409	0.269198	0.0363061	0.0612465	0.674254	0.821155	0.273128	0.170123	0.232635
evm.TU.Hic_asm_18.1953	-0.0242681	0.779926	0.340292	-0.552417	0.639168	-0.630983	0.831145	-0.533974	-0.558576	-0.425541	0.80266	-0.0260191	-0.354472	-0.159294	-0.605138	0.306169	0.127622	0.654004	0.483965	-0.523179	0.539695	0.85682	0.825666	-0.440996	-0.543939	0.583947	0.575297	0.650825	-0.633079	0.639468	0.600047	-0.46845	0.540262	-0.422093	-0.51394	0.43025	-0.510484	0.729875	0.701508	0.352865	0.538324	0.57544	0.142087	-0.636525	0.467013	0.228509	0.541106	0.867905	0.191869
evm.TU.Hic_asm_18.2292	-0.195951	0.760692	0.453532	-0.706584	0.780869	-0.491873	0.552158	-0.559094	-0.556536	-0.388859	0.561317	0.208206	-0.376469	-0.29681	-0.728953	0.520525	0.138467	0.525791	0.431527	-0.711231	0.652002	0.587807	0.862092	-0.66145	-0.574998	0.757037	0.458905	0.463057	-0.576179	0.709266	0.722241	-0.638288	0.650945	-0.676624	-0.507895	0.448296	-0.687932	0.557443	0.476483	0.301635	0.70544	0.725996	0.149238	-0.326149	0.620922	0.459499	0.536948	0.602364	0.227845
evm.TU.Hic_asm_18.2385	-0.221911	0.260851	0.34504	-0.555758	0.465554	-0.251392	0.442487	-0.358042	-0.206633	-0.628149	0.579572	0.288838	-0.100089	-0.0256362	-0.411044	0.399973	-0.205548	0.581643	0.51226	-0.559791	0.337153	0.554186	0.29658	-0.566778	-0.303785	0.178336	0.597135	0.56455	-0.646778	0.473315	0.455833	-0.531383	0.484204	-0.266076	-0.228356	0.518763	-0.530997	0.540426	0.544183	0.412078	0.396817	0.262577	-0.371709	-0.415292	0.399036	0.344013	0.437047	0.551831	-0.220414
evm.TU.Hic_asm_18.381	0.0567298	-0.642186	-0.367438	0.814437	-0.460919	0.162032	-0.369672	0.686421	0.603952	0.802273	-0.368731	-0.219754	0.408328	0.290414	0.782984	-0.621863	-0.323032	-0.715294	-0.606452	0.78045	-0.281475	-0.402211	-0.467621	0.608574	0.669735	-0.613029	-0.622739	-0.665606	0.66149	-0.415331	-0.346949	0.645211	-0.327767	0.614077	0.776421	-0.332481	0.756075	-0.657723	-0.659209	-0.589031	-0.359936	-0.424983	-0.128307	0.20217	-0.490114	-0.476605	-0.337251	-0.401846	-0.327281
evm.TU.Hic_asm_18.2303	-0.0266161	-0.525272	-0.517428	0.78968	-0.501557	0.210885	-0.371784	0.860085	0.807138	0.849873	-0.390581	-0.224016	0.663605	0.437239	0.667057	-0.627052	-0.347493	-0.603282	-0.648089	0.828327	-0.281491	-0.383606	-0.399951	0.685619	0.817886	-0.644804	-0.493546	-0.557032	0.465501	-0.497701	-0.417289	0.497144	-0.454494	0.62475	0.712202	-0.436648	0.792646	-0.532319	-0.521088	-0.522954	-0.42046	-0.366392	-0.16798	0.00119968	-0.597218	-0.524998	-0.479441	-0.380522	-0.361233
evm.TU.Hic_asm_18.2370	-0.0316955	0.398644	0.106183	-0.596197	0.00749064	-0.236538	0.390832	-0.477689	-0.311244	-0.513296	0.358672	-0.317746	-0.479134	-0.151981	-0.54701	0.336058	0.373274	0.771038	0.813412	-0.470536	-0.18428	0.411832	0.0621192	-0.398415	-0.477444	0.147499	0.707594	0.741266	-0.533271	0.0583034	-0.0877151	-0.46072	-0.061223	-0.327921	-0.349713	0.142683	-0.555808	0.72269	0.749128	0.660843	-0.107492	-0.00868645	0.00570895	-0.311991	0.148179	0.160385	0.117401	0.411215	0.229452
evm.TU.Hic_asm_18.558	0.623158	-0.464281	-0.435298	0.764988	-0.445646	0.481058	-0.321095	0.310178	0.206355	0.162757	-0.341542	-0.275506	0.305396	0.07287	0.770356	-0.501778	-0.207668	-0.441151	-0.595055	0.829186	-0.226419	-0.340494	-0.373459	0.845658	0.35568	-0.496196	-0.398448	-0.353176	0.641628	-0.441091	-0.368686	0.894197	-0.387318	0.877483	0.249702	-0.384091	0.76094	-0.422745	-0.353867	-0.567315	-0.380011	-0.34203	0.0950549	0.00482819	-0.503648	-0.410194	-0.411642	-0.348107	-0.141291
evm.TU.Hic_asm_18.2421	-0.183967	0.562996	0.141544	-0.565988	0.084592	-0.0929457	0.125263	-0.557445	-0.530993	-0.266763	-0.0529246	-0.0621389	-0.525498	-0.224607	-0.639114	0.368832	0.597448	0.259325	0.413416	-0.560494	-0.0982324	0.0143198	0.258646	-0.482965	-0.588481	0.577389	0.0859674	0.164491	-0.210075	0.0500764	-0.055269	-0.46285	-0.0650744	-0.645962	-0.502054	-0.128607	-0.519462	0.225098	0.174062	0.338863	0.000743554	0.184251	0.342849	0.310999	0.289155	0.263924	0.0254257	0.0205219	0.536365
evm.TU.Hic_asm_18.1047	0.209309	-0.597665	-0.525386	0.872277	-0.52666	0.410743	-0.383073	0.626252	0.60196	0.533757	-0.407733	-0.29379	0.586366	0.381838	0.828368	-0.639248	-0.36717	-0.638871	-0.677148	0.913796	-0.291142	-0.412113	-0.462594	0.756386	0.650532	-0.68717	-0.56557	-0.579368	0.606902	-0.520903	-0.431085	0.730938	-0.449983	0.879471	0.675834	-0.459622	0.896185	-0.603234	-0.576816	-0.647064	-0.448363	-0.422214	-0.177264	0.0322938	-0.600076	-0.511389	-0.489242	-0.415827	-0.369922
evm.TU.Hic_asm_18.399	0.0884351	-0.397763	-0.321559	0.615931	-0.335009	0.443637	-0.199401	0.310494	0.365872	-0.0201942	-0.241925	-0.0809731	0.674208	0.531799	0.539663	-0.404092	-0.294981	-0.440025	-0.553034	0.595317	-0.138583	-0.24905	-0.331998	0.498469	0.381291	-0.475772	-0.443	-0.38059	0.193799	-0.334534	-0.283956	0.417955	-0.28704	0.726988	0.291829	-0.279169	0.75214	-0.446473	-0.392617	-0.402612	-0.299524	-0.295865	-0.261114	-0.0825879	-0.386833	-0.318451	-0.299334	-0.266416	-0.305814
evm.TU.Hic_asm_18.948	0.0547607	-0.603371	-0.442818	0.82629	-0.454373	0.200457	-0.345964	0.476174	0.404949	0.546373	-0.423163	-0.178503	0.390536	0.443838	0.73377	-0.617036	-0.325864	-0.703198	-0.655829	0.704444	-0.302233	-0.436843	-0.409731	0.604298	0.482486	-0.516217	-0.732001	-0.701881	0.558097	-0.47111	-0.386828	0.595142	-0.392448	0.572693	0.506186	-0.439362	0.825521	-0.672588	-0.667286	-0.713216	-0.400233	-0.380878	-0.0656719	0.278295	-0.485561	-0.510317	-0.42377	-0.448819	-0.298829
evm.TU.Hic_asm_18.556	0.544675	-0.496275	-0.470258	0.702784	-0.48962	0.409271	-0.372838	0.423205	0.316424	0.415081	-0.361586	-0.303702	0.179153	-0.0541069	0.789726	-0.538904	-0.217233	-0.455069	-0.488053	0.818762	-0.308938	-0.360869	-0.40768	0.749416	0.448867	-0.556961	-0.355566	-0.377704	0.787444	-0.472023	-0.395849	0.894221	-0.41115	0.829115	0.507791	-0.413271	0.62657	-0.426029	-0.389121	-0.546221	-0.406444	-0.378809	0.0408755	0.0977009	-0.532714	-0.430683	-0.442931	-0.355045	-0.189813
evm.TU.Hic_asm_18.2422	-0.231238	0.542745	0.221324	-0.513445	0.16411	-0.150492	0.1853	-0.50711	-0.536463	-0.214064	0.0247765	0.0972757	-0.476625	-0.200512	-0.605266	0.383529	0.459922	0.168901	0.292936	-0.580085	-0.00831799	0.0727844	0.287925	-0.460991	-0.548598	0.619351	-0.00773266	0.0739487	-0.235171	0.145203	0.0413513	-0.462758	0.0626389	-0.711622	-0.561864	-0.0434313	-0.49028	0.153221	0.105355	0.248271	0.0814618	0.187138	0.310952	0.344167	0.387374	0.314778	0.126778	0.0761533	0.45367
evm.TU.Hic_asm_18.653	-0.477835	0.546086	0.4178	-0.60282	0.315296	0.0967924	0.333401	-0.350927	-0.19426	-0.243071	0.334745	0.13333	-0.222196	-0.286628	-0.587353	0.763384	-0.0810223	0.22808	0.33312	-0.558147	0.185517	0.327999	0.170717	-0.568577	-0.37559	0.436396	0.178608	0.107562	-0.476981	0.381108	0.243799	-0.630372	0.411964	-0.619023	-0.256481	0.234352	-0.584066	0.192939	0.120547	0.187594	0.197384	0.0417707	-0.319808	0.0879205	0.728035	0.81356	0.346303	0.336334	-0.0838628
evm.TU.Hic_asm_18.696	-0.0127861	0.476397	0.545764	-0.65033	0.849416	-0.490671	0.260245	-0.57294	-0.580019	-0.502061	0.356696	0.28454	-0.396727	-0.358516	-0.653146	0.531597	0.22638	0.542257	0.411641	-0.726637	0.734396	0.333568	0.76769	-0.602077	-0.577315	0.727442	0.510024	0.499609	-0.527351	0.723408	0.804296	-0.566746	0.688559	-0.686472	-0.595101	0.599704	-0.65793	0.526576	0.470117	0.365569	0.832634	0.829722	0.329463	-0.27152	0.540202	0.415124	0.554476	0.334732	0.348217
evm.TU.Hic_asm_18.2143	-0.0516191	0.792316	0.214334	-0.729955	0.555604	-0.349243	0.44963	-0.585501	-0.494428	-0.366757	0.420112	-0.192205	-0.518399	-0.41086	-0.738002	0.519508	0.278034	0.707036	0.619511	-0.576975	0.413363	0.492737	0.747394	-0.549958	-0.609345	0.624127	0.641147	0.613896	-0.500287	0.457864	0.458685	-0.570309	0.353704	-0.54929	-0.42216	0.211351	-0.702232	0.713205	0.627416	0.332445	0.448106	0.625271	0.208423	-0.390791	0.436728	0.395778	0.262527	0.513066	0.298825
evm.TU.Hic_asm_18.792	-0.144214	-0.589718	-0.443335	0.653216	-0.46928	0.0507918	-0.363167	0.770128	0.724573	0.926468	-0.351195	-0.17715	0.374201	0.314075	0.654774	-0.61749	-0.349531	-0.597093	-0.442535	0.654784	-0.351363	-0.364713	-0.427765	0.430458	0.73262	-0.632452	-0.483918	-0.581691	0.574846	-0.448839	-0.372762	0.444172	-0.380372	0.473147	0.890812	-0.371902	0.572885	-0.539305	-0.564948	-0.489163	-0.383751	-0.392887	-0.231628	0.203391	-0.52156	-0.505123	-0.402602	-0.355038	-0.401453
evm.TU.Hic_asm_18.2238	0.0210428	-0.0161036	0.00710072	-0.440583	0.0685451	-0.319378	0.0234625	-0.24632	-0.0799116	-0.387059	0.112079	-0.1872	-0.336619	-0.0579326	-0.351662	0.158103	0.231999	0.734963	0.716061	-0.381693	-0.0943605	0.124196	0.0117512	-0.323411	-0.2412	-0.0476952	0.747503	0.703671	-0.440759	0.00226709	0.00924762	-0.39592	-0.0761252	-0.239949	-0.164675	0.212559	-0.447185	0.656499	0.682754	0.566591	0.0256996	0.154872	0.042717	-0.316749	-0.102043	-0.0699535	-0.00337184	0.116985	0.120317
evm.TU.Hic_asm_18.1937	0.0507888	-0.593957	-0.493544	0.796635	-0.531829	0.144267	-0.38572	0.571063	0.463881	0.722075	-0.466163	-0.200601	0.317998	0.372167	0.717737	-0.6694	-0.245982	-0.693993	-0.605145	0.710007	-0.397803	-0.467588	-0.437832	0.607433	0.550844	-0.533796	-0.694445	-0.68619	0.641012	-0.537779	-0.465364	0.605317	-0.479389	0.520327	0.574497	-0.498067	0.756255	-0.648266	-0.646294	-0.646559	-0.465673	-0.415109	-0.00631668	0.333064	-0.551703	-0.573251	-0.479384	-0.471997	-0.242577
evm.TU.Hic_asm_18.566	0.185519	-0.63221	-0.460233	0.895557	-0.478144	0.187551	-0.384148	0.614698	0.521913	0.737129	-0.421372	-0.32959	0.379366	0.305668	0.812132	-0.648532	-0.311113	-0.68744	-0.66029	0.853565	-0.282086	-0.437516	-0.427275	0.741748	0.598168	-0.59317	-0.643178	-0.657097	0.666515	-0.475006	-0.383619	0.720563	-0.398203	0.664272	0.642595	-0.419022	0.856433	-0.633256	-0.628772	-0.706753	-0.397507	-0.386133	-0.0071236	0.165897	-0.545719	-0.532054	-0.42967	-0.442431	-0.279465
evm.TU.Hic_asm_18.325	0.227512	-0.52396	-0.330674	0.678293	-0.369139	0.116058	-0.352576	0.286669	0.163908	0.470654	-0.417441	-0.19741	0.0811885	0.169955	0.64318	-0.533422	-0.116746	-0.593324	-0.498641	0.570355	-0.265871	-0.43478	-0.325254	0.518049	0.289632	-0.351642	-0.620917	-0.582859	0.651169	-0.385901	-0.308643	0.633705	-0.325221	0.440751	0.378687	-0.361072	0.622351	-0.569082	-0.569251	-0.590908	-0.301344	-0.27829	0.155886	0.354878	-0.409812	-0.454142	-0.335113	-0.442375	-0.077737
evm.TU.Hic_asm_18.408	0.059399	-0.507284	-0.361504	0.5903	-0.370374	0.223535	-0.335256	0.377286	0.371584	0.424724	-0.358306	-0.181175	0.293048	0.27638	0.635142	-0.546655	-0.203249	-0.558188	-0.416274	0.582712	-0.251117	-0.372992	-0.333039	0.357742	0.417541	-0.490955	-0.516021	-0.526183	0.58927	-0.375547	-0.289716	0.533106	-0.314547	0.611717	0.682899	-0.34732	0.583079	-0.544496	-0.559429	-0.479759	-0.289961	-0.282643	-0.146904	0.208183	-0.452031	-0.439479	-0.341033	-0.371372	-0.248395
evm.TU.Hic_asm_18.2032	0.191565	-0.626782	-0.397257	0.708589	-0.43842	0.180422	-0.348116	0.393175	0.30235	0.46624	-0.368456	-0.12957	0.18675	0.234025	0.759768	-0.615334	-0.279186	-0.603354	-0.491082	0.633309	-0.330182	-0.392833	-0.423962	0.51083	0.421409	-0.529498	-0.58321	-0.573599	0.686205	-0.433321	-0.349806	0.68561	-0.349141	0.610856	0.568581	-0.363067	0.642311	-0.583803	-0.573201	-0.595568	-0.362241	-0.382871	-0.0599685	0.309948	-0.481942	-0.507845	-0.366778	-0.397207	-0.273003
evm.TU.Hic_asm_18.2304	-0.147971	-0.523567	-0.412094	0.599182	-0.432476	-0.00345526	-0.338247	0.65084	0.595394	0.920561	-0.355755	-0.22891	0.202683	0.232265	0.570262	-0.518996	-0.309232	-0.559373	-0.391036	0.567659	-0.354072	-0.364561	-0.386597	0.39763	0.594719	-0.516009	-0.497601	-0.587978	0.546399	-0.427206	-0.362495	0.38844	-0.359463	0.306999	0.75384	-0.383124	0.500986	-0.507485	-0.548533	-0.53643	-0.376276	-0.366781	-0.132615	0.289266	-0.42712	-0.425475	-0.393035	-0.357143	-0.334533
evm.TU.Hic_asm_18.1174	0.355185	-0.443344	-0.428503	0.814965	-0.447233	0.386728	-0.214109	0.317785	0.248753	0.195839	-0.300984	-0.261172	0.443847	0.36214	0.72224	-0.547977	-0.251861	-0.546458	-0.65793	0.786474	-0.236277	-0.29554	-0.357536	0.763545	0.35994	-0.481731	-0.574862	-0.48665	0.487003	-0.436674	-0.384803	0.731816	-0.387427	0.795074	0.264604	-0.413193	0.874612	-0.517845	-0.462311	-0.620801	-0.408365	-0.372094	-0.00770904	0.0277879	-0.470757	-0.44771	-0.386662	-0.310438	-0.205691
evm.TU.Hic_asm_18.473	-0.0336431	-0.652074	-0.378832	0.846959	-0.417662	0.122687	-0.337326	0.851782	0.765961	0.814018	-0.309978	-0.089955	0.654254	0.457915	0.733032	-0.601857	-0.465854	-0.65564	-0.699512	0.782447	-0.203121	-0.343881	-0.446179	0.687358	0.812637	-0.647312	-0.548086	-0.602975	0.427401	-0.388102	-0.308302	0.512388	-0.300835	0.568617	0.653674	-0.267238	0.818591	-0.586752	-0.56134	-0.561252	-0.327881	-0.392251	-0.199743	0.0352713	-0.500453	-0.479675	-0.32991	-0.350062	-0.435973
evm.TU.Hic_asm_18.2054	0.58457	-0.520296	-0.479189	0.79675	-0.477084	0.336471	-0.251674	0.309534	0.160416	0.225626	-0.28511	-0.219219	0.20148	0.12229	0.818598	-0.595426	-0.287821	-0.454189	-0.575602	0.792937	-0.303118	-0.282909	-0.388767	0.832601	0.347776	-0.521869	-0.444776	-0.384099	0.665315	-0.46802	-0.397304	0.911173	-0.404618	0.8227	0.242118	-0.401934	0.750898	-0.424542	-0.353825	-0.636169	-0.426872	-0.397823	0.0861232	0.0825469	-0.522877	-0.507485	-0.417308	-0.29206	-0.210602
evm.TU.Hic_asm_18.276	-0.0566716	-0.48991	-0.429986	0.69681	-0.427236	0.163018	-0.342653	0.76399	0.730753	0.919529	-0.339729	-0.295873	0.442981	0.247051	0.652767	-0.539838	-0.34986	-0.608626	-0.525237	0.75803	-0.250724	-0.345997	-0.363484	0.538783	0.723054	-0.589549	-0.485823	-0.588005	0.57272	-0.406888	-0.330656	0.4974	-0.339644	0.548426	0.86047	-0.382567	0.646491	-0.540252	-0.571945	-0.556655	-0.34664	-0.347171	-0.197354	0.0924167	-0.470886	-0.405681	-0.39381	-0.334561	-0.372672
evm.TU.Hic_asm_18.2438	-0.298525	0.581131	0.442664	-0.618011	0.538236	0.0157011	0.242243	-0.499943	-0.438782	-0.349036	0.24613	0.297408	-0.322245	-0.38954	-0.606184	0.733354	-0.0107081	0.212976	0.228935	-0.636551	0.413867	0.239575	0.444698	-0.580926	-0.513165	0.660565	0.132201	0.0872124	-0.383221	0.499957	0.461951	-0.561898	0.528434	-0.686734	-0.46478	0.266316	-0.617844	0.179145	0.0916065	0.0727584	0.449029	0.36597	-0.0412062	0.146322	0.736463	0.75749	0.369193	0.247825	0.0802297
evm.TU.Hic_asm_18.913	0.0136558	-0.556156	-0.462428	0.77809	-0.445441	0.322239	-0.301395	0.433472	0.442861	0.351952	-0.374702	-0.174319	0.540736	0.545526	0.708663	-0.593447	-0.364547	-0.64351	-0.624941	0.705329	-0.275248	-0.380862	-0.396882	0.543957	0.477247	-0.565912	-0.665724	-0.629508	0.453665	-0.464652	-0.380241	0.539409	-0.392576	0.70824	0.546227	-0.438133	0.842075	-0.630241	-0.618307	-0.653883	-0.400636	-0.372132	-0.222823	0.148327	-0.495961	-0.483281	-0.430984	-0.393184	-0.37391
evm.TU.Hic_asm_18.134	-0.235624	0.810501	0.561184	-0.854687	0.751508	-0.43187	0.564167	-0.676303	-0.617731	-0.525938	0.576271	0.168439	-0.486107	-0.382075	-0.86988	0.717463	0.236041	0.642334	0.592851	-0.847551	0.577045	0.594601	0.753328	-0.757042	-0.696793	0.803351	0.562004	0.563776	-0.698679	0.716394	0.665315	-0.767675	0.652497	-0.820119	-0.629947	0.507391	-0.829869	0.641307	0.570309	0.46883	0.650552	0.634815	0.12732	-0.278084	0.739219	0.632568	0.588337	0.604641	0.292838
evm.TU.Hic_asm_18.2234	0.162959	-0.683451	-0.479209	0.906142	-0.485886	0.224901	-0.434294	0.714127	0.555112	0.734834	-0.451519	-0.0347569	0.505503	0.365589	0.870323	-0.754232	-0.370157	-0.79185	-0.780526	0.833406	-0.281145	-0.472835	-0.428078	0.722436	0.712333	-0.607045	-0.72025	-0.726602	0.738848	-0.484704	-0.372969	0.7625	-0.398051	0.71046	0.647536	-0.427682	0.853099	-0.729911	-0.707159	-0.695621	-0.372611	-0.383443	-0.0559446	0.256616	-0.598367	-0.611133	-0.436339	-0.474819	-0.329023
evm.TU.Hic_asm_18.84	0.105921	0.591354	0.453823	-0.529452	0.803073	-0.471503	0.227329	-0.51197	-0.578554	-0.368986	0.245017	0.143959	-0.278009	-0.312008	-0.614286	0.332893	0.477418	0.407417	0.257964	-0.542594	0.769813	0.257669	0.905282	-0.46855	-0.519383	0.782788	0.379995	0.421501	-0.357298	0.664831	0.762907	-0.414898	0.56807	-0.522071	-0.525301	0.44574	-0.481228	0.436068	0.37366	0.362964	0.829475	0.941138	0.549093	-0.335607	0.373777	0.225754	0.475637	0.267101	0.583553
evm.TU.Hic_asm_18.483	-0.289286	0.301901	-0.000258859	-0.609516	0.075612	-0.0129548	0.271697	-0.315996	-0.104428	-0.572248	0.300418	0.128641	-0.151869	0.0262878	-0.484781	0.366175	-0.0752359	0.638216	0.606138	-0.520159	-0.10864	0.34199	0.0668622	-0.507792	-0.282377	0.0638493	0.596325	0.558717	-0.595406	0.0511952	-0.0123971	-0.581988	0.00764229	-0.276049	-0.256563	0.0908944	-0.560004	0.560708	0.570996	0.430251	-0.0478611	0.0191964	-0.375656	-0.204937	0.181637	0.246744	0.012485	0.343216	-0.179267
evm.TU.Hic_asm_18.26	-0.0304838	-0.614224	-0.539568	0.808821	-0.561647	0.298624	-0.409151	0.691339	0.688983	0.714815	-0.452808	-0.271485	0.549627	0.457211	0.762785	-0.668838	-0.344175	-0.690999	-0.604729	0.820043	-0.37806	-0.45475	-0.487391	0.592807	0.695712	-0.691445	-0.62681	-0.664656	0.601525	-0.557553	-0.47561	0.581072	-0.49157	0.724072	0.825655	-0.50403	0.818109	-0.653672	-0.658528	-0.615329	-0.485151	-0.448134	-0.240855	0.168468	-0.605393	-0.544585	-0.515696	-0.454269	-0.394523
evm.TU.Hic_asm_18.1076	-0.226944	0.556939	0.198283	-0.480699	0.12312	0.360315	0.135793	-0.396699	-0.269923	-0.212124	0.0625406	-0.0529401	-0.308436	-0.422067	-0.470532	0.685352	0.0555308	0.120561	0.210479	-0.355532	0.0282435	0.0924688	0.11108	-0.347469	-0.416407	0.426803	0.0399109	-0.0127733	-0.177027	0.144798	0.026745	-0.365677	0.156561	-0.442928	-0.281865	-0.0739013	-0.459599	0.0741329	-0.00236399	0.00138065	0.00707201	-0.0122876	-0.119504	0.250216	0.56937	0.735479	0.0714615	0.105285	0.0622096
evm.TU.Hic_asm_18.389	-0.216925	-0.549444	-0.373292	0.604906	-0.421845	0.00940657	-0.291838	0.735832	0.647683	0.900172	-0.284854	0.000363975	0.347985	0.319526	0.618347	-0.589145	-0.396063	-0.642312	-0.46976	0.549994	-0.330795	-0.305271	-0.398032	0.352226	0.697955	-0.552076	-0.549577	-0.630326	0.550197	-0.383819	-0.325092	0.397002	-0.302169	0.36949	0.806074	-0.328777	0.507789	-0.577598	-0.601522	-0.493993	-0.342951	-0.401356	-0.261606	0.298449	-0.42304	-0.454461	-0.322797	-0.2959	-0.427261
evm.TU.Hic_asm_18.2121	0.45872	-0.562154	-0.482421	0.86058	-0.525451	0.53246	-0.397699	0.473765	0.392794	0.290302	-0.426791	-0.221557	0.506972	0.252121	0.830639	-0.577373	-0.277598	-0.591179	-0.714405	0.897723	-0.280173	-0.432014	-0.471339	0.861414	0.515681	-0.597198	-0.539547	-0.504334	0.642848	-0.516111	-0.440915	0.858633	-0.450352	0.916481	0.390466	-0.443355	0.883278	-0.571148	-0.50529	-0.614738	-0.446979	-0.421938	-0.0234829	0.0625714	-0.568323	-0.461946	-0.471672	-0.441512	-0.236001
evm.TU.Hic_asm_18.1846	-0.0559889	0.440087	0.803581	-0.530397	0.860423	-0.499674	0.582842	-0.553214	-0.491642	-0.492274	0.735513	0.06699	-0.365015	-0.379823	-0.53478	0.704515	-0.020605	0.524805	0.44464	-0.608138	0.784384	0.658933	0.567093	-0.509573	-0.558399	0.574074	0.527421	0.508679	-0.670416	0.909326	0.871513	-0.513938	0.942014	-0.586989	-0.45847	0.877304	-0.544542	0.530621	0.491721	0.347765	0.810034	0.530561	0.0278443	-0.491368	0.809418	0.686057	0.871015	0.651723	0.101454
evm.TU.Hic_asm_18.856	0.361168	-0.595067	-0.453729	0.930757	-0.491822	0.449451	-0.337484	0.543014	0.436405	0.425846	-0.364369	-0.173377	0.533884	0.305134	0.888221	-0.61505	-0.40118	-0.699118	-0.792589	0.917105	-0.243398	-0.381572	-0.458411	0.858071	0.574389	-0.608103	-0.651214	-0.622194	0.661056	-0.465445	-0.388232	0.861657	-0.372981	0.886131	0.471859	-0.412429	0.932662	-0.657483	-0.605788	-0.726115	-0.41387	-0.445303	-0.089518	0.0978112	-0.517129	-0.461043	-0.412927	-0.390693	-0.33767
evm.TU.Hic_asm_18.335	0.156003	-0.381542	-0.322096	0.661393	-0.314291	0.425697	-0.196242	0.329769	0.356844	0.0194421	-0.241679	-0.116415	0.679774	0.503986	0.55522	-0.415265	-0.280725	-0.447331	-0.602327	0.644321	-0.094404	-0.246506	-0.292492	0.576009	0.390335	-0.452464	-0.447222	-0.380345	0.211053	-0.318579	-0.260064	0.464879	-0.275353	0.738439	0.25276	-0.275429	0.794806	-0.440893	-0.384517	-0.434535	-0.27403	-0.25963	-0.185278	-0.124654	-0.393939	-0.330388	-0.293823	-0.263931	-0.266521
evm.TU.Hic_asm_18.757	-0.108505	-0.502604	-0.412487	0.633531	-0.458608	0.125311	-0.35385	0.535515	0.488437	0.803007	-0.411988	-0.239307	0.199387	0.242766	0.606012	-0.515462	-0.268489	-0.654447	-0.458295	0.591625	-0.370187	-0.418682	-0.400951	0.404644	0.505538	-0.477254	-0.632873	-0.684886	0.621082	-0.452669	-0.395453	0.460903	-0.379862	0.378288	0.718461	-0.450925	0.56619	-0.615428	-0.659051	-0.612295	-0.405891	-0.393959	-0.119469	0.382847	-0.404609	-0.397699	-0.413423	-0.413711	-0.293428
evm.TU.Hic_asm_18.2260	-0.198075	0.361217	0.205867	-0.646265	0.565276	-0.33595	0.154816	-0.286887	-0.252812	-0.399199	0.254096	0.463241	-0.158159	-0.132254	-0.554472	0.310684	0.0245916	0.529463	0.405695	-0.649862	0.428289	0.268159	0.581995	-0.615035	-0.275778	0.427379	0.541604	0.482906	-0.482231	0.4199	0.516447	-0.591158	0.378337	-0.492843	-0.338803	0.333768	-0.652591	0.503136	0.464532	0.371101	0.54195	0.626636	0.00804247	-0.215574	0.258986	0.192015	0.240494	0.278967	0.0592017
evm.TU.Hic_asm_18.716	-0.0305918	0.597909	0.421359	-0.656213	0.82053	-0.520756	0.405466	-0.530486	-0.527681	-0.493384	0.47306	0.226161	-0.314383	-0.26955	-0.661218	0.432882	0.178182	0.616673	0.436382	-0.666484	0.718551	0.48605	0.865799	-0.586004	-0.528791	0.679731	0.587231	0.5861	-0.576881	0.694412	0.774919	-0.570881	0.629101	-0.56521	-0.53082	0.519033	-0.634079	0.628438	0.57306	0.3691	0.783999	0.845151	0.248748	-0.446499	0.463237	0.315912	0.499939	0.494534	0.277325
evm.TU.Hic_asm_18.697	0.167068	-0.661059	-0.363971	0.960711	-0.417678	0.212338	-0.307814	0.685496	0.582705	0.676963	-0.309278	-0.211463	0.554656	0.384243	0.8389	-0.586729	-0.464307	-0.709459	-0.775991	0.876767	-0.179279	-0.348416	-0.455387	0.822852	0.667961	-0.615101	-0.650596	-0.658769	0.527113	-0.382124	-0.305865	0.70098	-0.27689	0.682181	0.54493	-0.287719	0.938611	-0.64728	-0.615084	-0.720162	-0.340584	-0.422328	-0.103802	0.0577731	-0.457365	-0.443906	-0.315791	-0.3612	-0.38986
evm.TU.Hic_asm_18.58	-0.0116207	-0.618792	-0.575377	0.735574	-0.559833	0.36493	-0.373123	0.620567	0.442002	0.349345	-0.432019	0.492642	0.65236	0.611861	0.752276	-0.765443	-0.496396	-0.751815	-0.809482	0.576492	-0.43056	-0.42834	-0.460653	0.549221	0.663017	-0.560327	-0.759097	-0.699275	0.546498	-0.582723	-0.493047	0.581736	-0.50263	0.641408	0.325271	-0.534985	0.727799	-0.725615	-0.653082	-0.61372	-0.490677	-0.467064	-0.257477	0.433785	-0.596375	-0.641272	-0.529474	-0.43683	-0.465264
evm.TU.Hic_asm_18.279	0.10046	-0.6549	-0.480008	0.858614	-0.525652	0.225409	-0.367441	0.618625	0.545095	0.709771	-0.401233	-0.246529	0.38797	0.344466	0.830346	-0.667107	-0.374203	-0.711814	-0.628906	0.814875	-0.35612	-0.418676	-0.487093	0.659279	0.617956	-0.644715	-0.666017	-0.684899	0.68206	-0.505708	-0.42738	0.699364	-0.417165	0.686896	0.720003	-0.442884	0.813959	-0.666459	-0.662678	-0.696996	-0.450166	-0.465115	-0.139163	0.234635	-0.543232	-0.531727	-0.4424	-0.421529	-0.371665
evm.TU.Hic_asm_18.750	-0.213194	0.533968	0.0942072	-0.431095	0.403261	-0.362012	0.253801	-0.0913613	-0.0475524	0.195365	0.254633	-0.177404	-0.237213	-0.26225	-0.513934	0.335723	0.0732173	0.407304	0.329998	-0.306902	0.337977	0.307758	0.559944	-0.318449	-0.17384	0.389333	0.417333	0.314758	-0.351131	0.317981	0.348055	-0.483073	0.254669	-0.495516	-0.0967539	0.120785	-0.44804	0.453443	0.357765	0.129574	0.339497	0.476121	0.119522	-0.310139	0.279143	0.265167	0.136023	0.330387	0.108662
evm.TU.Hic_asm_18.1973	0.318655	-0.591837	-0.542041	0.915647	-0.536417	0.463606	-0.363413	0.554589	0.482764	0.363676	-0.411159	-0.18578	0.617735	0.427328	0.843403	-0.651648	-0.375267	-0.635896	-0.768951	0.909287	-0.290675	-0.410692	-0.459051	0.85333	0.590241	-0.642299	-0.605652	-0.566667	0.570034	-0.541478	-0.453784	0.787887	-0.473424	0.904264	0.43694	-0.47846	0.957833	-0.605503	-0.545145	-0.680773	-0.469811	-0.4287	-0.103787	0.0449068	-0.606545	-0.536707	-0.505186	-0.42252	-0.335806
evm.TU.Hic_asm_18.1888	0.126798	0.442574	0.431163	-0.469318	0.645022	0.0689579	0.049457	-0.467665	-0.404023	-0.411999	0.14203	0.0733649	-0.252177	-0.543203	-0.430847	0.631481	0.112304	0.291624	0.180236	-0.382641	0.635768	0.118524	0.53688	-0.349666	-0.452787	0.570637	0.313492	0.243716	-0.217275	0.550687	0.615717	-0.276175	0.568295	-0.348244	-0.351885	0.371425	-0.460503	0.25506	0.18108	0.0925244	0.635248	0.599386	0.181516	-0.158472	0.539412	0.62529	0.362083	0.12764	0.231567
evm.TU.Hic_asm_18.364	0.391802	-0.447523	-0.385573	0.730447	-0.383042	0.492371	-0.268689	0.338076	0.304009	0.0303047	-0.294127	-0.137568	0.575133	0.344498	0.678102	-0.47071	-0.275698	-0.447402	-0.636013	0.746249	-0.150191	-0.298557	-0.348584	0.729892	0.400781	-0.499333	-0.422921	-0.359675	0.392272	-0.386148	-0.315506	0.679063	-0.334998	0.850999	0.224011	-0.3207	0.811847	-0.439973	-0.36446	-0.491696	-0.327097	-0.305433	-0.0794084	-0.0870032	-0.468359	-0.383046	-0.358167	-0.313724	-0.232951
evm.TU.Hic_asm_18.554	0.571022	-0.47465	-0.450054	0.668919	-0.4676	0.407816	-0.355983	0.364884	0.256282	0.34633	-0.345015	-0.286229	0.140993	-0.0776578	0.767316	-0.517601	-0.195674	-0.42384	-0.460177	0.781441	-0.297123	-0.344174	-0.387566	0.724326	0.397271	-0.525087	-0.332855	-0.34548	0.775232	-0.451996	-0.377731	0.889452	-0.393693	0.816193	0.457396	-0.395586	0.593359	-0.399952	-0.360101	-0.523659	-0.387569	-0.359727	0.0590697	0.0994207	-0.511648	-0.415539	-0.423268	-0.339012	-0.165355
evm.TU.Hic_asm_18.2330	0.425131	-0.51577	-0.483268	0.819495	-0.473428	0.530615	-0.336633	0.410732	0.331963	0.143983	-0.375493	-0.106934	0.559739	0.335821	0.78076	-0.561376	-0.328469	-0.548379	-0.726432	0.824529	-0.238069	-0.374666	-0.407433	0.816999	0.466965	-0.550873	-0.527661	-0.468087	0.53347	-0.483684	-0.401162	0.790038	-0.420287	0.896526	0.266223	-0.428795	0.869114	-0.534323	-0.458704	-0.613517	-0.412494	-0.374645	-0.060893	0.030959	-0.5393	-0.456977	-0.45668	-0.38783	-0.271506
evm.TU.Hic_asm_18.44	0.736736	-0.390934	-0.351707	0.660192	-0.361016	0.479611	-0.279841	0.164567	0.0291088	-0.00747466	-0.284976	-0.193738	0.169475	-0.06887	0.689838	-0.381114	-0.174679	-0.33112	-0.534362	0.712786	-0.168757	-0.287714	-0.315579	0.818338	0.213209	-0.37382	-0.303886	-0.245184	0.5938	-0.36074	-0.297058	0.882841	-0.30604	0.782325	0.0259444	-0.304505	0.634662	-0.324362	-0.241722	-0.514392	-0.308181	-0.28516	0.183394	0.0145778	-0.398544	-0.307933	-0.338581	-0.29753	-0.0693039
evm.TU.Hic_asm_18.331	0.752433	-0.43485	-0.330934	0.738549	-0.360392	0.396214	-0.261365	0.231574	0.0742	0.13809	-0.25753	-0.277802	0.14371	-0.0905589	0.747527	-0.415721	-0.193798	-0.371383	-0.55843	0.781129	-0.153616	-0.269469	-0.329724	0.884042	0.261628	-0.405587	-0.329396	-0.280875	0.637262	-0.340519	-0.279108	0.935683	-0.277336	0.782032	0.0991092	-0.271104	0.688104	-0.345327	-0.268305	-0.558885	-0.299184	-0.306195	0.215115	-0.0106561	-0.400011	-0.330197	-0.302256	-0.278967	-0.0766902
evm.TU.Hic_asm_18.553	-0.0596978	0.80322	0.40479	-0.660421	0.658872	-0.693156	0.817626	-0.550421	-0.53638	-0.401721	0.810477	-0.114289	-0.440663	-0.23587	-0.70815	0.394197	0.230061	0.765137	0.637804	-0.600114	0.532556	0.860237	0.811891	-0.527533	-0.575643	0.601986	0.709248	0.757111	-0.698396	0.668588	0.611243	-0.572916	0.553959	-0.529128	-0.488249	0.496999	-0.627987	0.831358	0.794925	0.501591	0.55893	0.59491	0.165816	-0.671319	0.497906	0.286139	0.581176	0.872948	0.261557
evm.TU.Hic_asm_18.620	-0.201019	-0.447863	-0.41756	0.631741	-0.409926	0.309621	-0.277977	0.607271	0.704357	0.480074	-0.312112	-0.217351	0.720456	0.580175	0.548227	-0.500592	-0.336805	-0.539125	-0.50702	0.664586	-0.223413	-0.311765	-0.36507	0.407109	0.629583	-0.604152	-0.477677	-0.511043	0.278352	-0.40804	-0.343067	0.305836	-0.36238	0.653204	0.738874	-0.36907	0.730325	-0.51562	-0.521124	-0.428728	-0.355967	-0.328584	-0.38595	-0.0407741	-0.476456	-0.395017	-0.38917	-0.314092	-0.415101
evm.TU.Hic_asm_18.443	-0.114118	0.879375	0.188046	-0.584765	0.381912	-0.15817	0.662162	-0.550439	-0.516653	-0.357118	0.554758	-0.086524	-0.40418	-0.313989	-0.615941	0.500137	0.0794907	0.473593	0.392061	-0.462961	0.265859	0.637505	0.602659	-0.404057	-0.568769	0.586076	0.353242	0.388611	-0.447397	0.391206	0.292085	-0.436355	0.319718	-0.440488	-0.490767	0.0824727	-0.542658	0.511269	0.452174	0.139511	0.229632	0.303493	0.0146929	-0.26016	0.552468	0.485655	0.273809	0.656222	0.122902
evm.TU.Hic_asm_18.2224	-0.0331513	-0.594538	-0.505243	0.837881	-0.524532	0.236021	-0.389122	0.75407	0.738508	0.79845	-0.427303	-0.316761	0.590518	0.460839	0.734697	-0.645558	-0.335681	-0.676298	-0.633383	0.846073	-0.317924	-0.431439	-0.455198	0.650072	0.734712	-0.670761	-0.60108	-0.645975	0.540086	-0.516691	-0.436898	0.550539	-0.456782	0.674853	0.79322	-0.457239	0.849605	-0.622999	-0.626518	-0.602344	-0.446275	-0.412933	-0.189889	0.0881962	-0.587579	-0.528785	-0.478109	-0.432214	-0.367002
evm.TU.Hic_asm_18.2095	-0.101332	0.734256	0.0609168	-0.667304	0.174254	0.143048	0.326989	-0.53529	-0.435105	-0.450744	0.234464	-0.0223556	-0.410484	-0.375298	-0.607599	0.534143	0.181516	0.467009	0.454377	-0.486886	0.025267	0.319163	0.355509	-0.449899	-0.531803	0.475033	0.370192	0.365945	-0.314556	0.147136	0.0557402	-0.428541	0.075726	-0.395794	-0.436024	-0.090642	-0.628234	0.435103	0.385723	0.229106	0.0396534	0.177367	-0.0252714	-0.0105755	0.410063	0.48779	0.0314805	0.33852	0.156555
evm.TU.Hic_asm_18.685	0.395419	-0.62374	-0.544135	0.878243	-0.565974	0.225335	-0.359455	0.68565	0.565452	0.725278	-0.354445	-0.383986	0.335358	0.16344	0.863753	-0.689032	-0.31261	-0.527564	-0.574143	0.941768	-0.358326	-0.355774	-0.476355	0.870614	0.66718	-0.701589	-0.418	-0.454317	0.718389	-0.537215	-0.458136	0.852987	-0.478102	0.809287	0.644246	-0.427	0.800259	-0.463715	-0.424412	-0.601505	-0.480155	-0.450677	0.00449348	0.0157593	-0.648022	-0.590061	-0.481886	-0.354059	-0.290264
evm.TU.Hic_asm_18.395	0.197352	-0.70079	-0.519158	0.982249	-0.518245	0.364083	-0.394307	0.696696	0.61334	0.554017	-0.413508	-0.134788	0.673237	0.490309	0.897932	-0.695971	-0.479177	-0.72597	-0.823621	0.926854	-0.270028	-0.432936	-0.49368	0.844841	0.713037	-0.699658	-0.673061	-0.665541	0.578554	-0.518354	-0.415026	0.756488	-0.424517	0.849926	0.566496	-0.42911	0.995623	-0.682996	-0.635346	-0.738099	-0.436752	-0.445301	-0.164583	0.0811821	-0.606438	-0.56278	-0.473367	-0.445161	-0.431735
evm.TU.Hic_asm_18.445	0.258468	0.341107	0.380941	-0.3205	0.792778	-0.4131	-0.00633309	-0.357523	-0.397879	-0.157488	0.0847282	-0.0714442	-0.278788	-0.426385	-0.408401	0.329577	0.32823	0.35496	0.161567	-0.31012	0.816298	0.0689092	0.799908	-0.237767	-0.384536	0.617331	0.383104	0.340494	-0.205931	0.606866	0.779908	-0.239017	0.561909	-0.402649	-0.345738	0.447798	-0.324457	0.370297	0.289926	0.130141	0.842262	0.946207	0.594984	-0.372912	0.284697	0.222541	0.371529	0.0753355	0.484423
evm.TU.Hic_asm_18.1001	-0.0785922	-0.583286	-0.519779	0.764877	-0.500204	0.108104	-0.377367	0.682184	0.59932	0.868819	-0.431582	-0.184157	0.361978	0.375709	0.705154	-0.658316	-0.362973	-0.694866	-0.587476	0.706411	-0.37119	-0.431795	-0.404439	0.543484	0.648779	-0.572061	-0.661269	-0.707043	0.623049	-0.514214	-0.424758	0.528794	-0.442503	0.489759	0.729419	-0.49523	0.705844	-0.638701	-0.662083	-0.682117	-0.436571	-0.39409	-0.126663	0.304165	-0.534893	-0.545342	-0.487501	-0.429043	-0.36699
evm.TU.Hic_asm_18.1812	-0.109727	-0.631561	-0.491354	0.874572	-0.492794	0.289963	-0.341128	0.722571	0.72671	0.623532	-0.382405	-0.162293	0.743662	0.637143	0.750245	-0.632649	-0.480407	-0.709189	-0.7259	0.811802	-0.278458	-0.396	-0.469907	0.642674	0.727386	-0.684336	-0.6724	-0.686595	0.406337	-0.493106	-0.408907	0.494956	-0.410841	0.702734	0.68404	-0.425238	0.929281	-0.670092	-0.655272	-0.662973	-0.433362	-0.433662	-0.313841	0.0740576	-0.546719	-0.506583	-0.4527	-0.406649	-0.489602
evm.TU.Hic_asm_18.107	0.384383	-0.464838	-0.468803	0.6994	-0.366246	0.447022	-0.368667	0.369825	0.329907	0.151552	-0.387434	-0.14435	0.512297	0.29227	0.702119	-0.570975	-0.230024	-0.473354	-0.600773	0.750741	-0.148037	-0.381168	-0.265816	0.648803	0.43652	-0.502529	-0.423142	-0.392346	0.544262	-0.416385	-0.291364	0.708466	-0.374115	0.875327	0.405235	-0.393367	0.753553	-0.462552	-0.419946	-0.521328	-0.283164	-0.197225	-0.0397969	-0.0272952	-0.56434	-0.487814	-0.4368	-0.385833	-0.207769
evm.TU.Hic_asm_18.161	-0.0947696	-0.632168	-0.481574	0.75303	-0.525148	0.144323	-0.404573	0.786672	0.736507	0.926607	-0.409365	-0.212276	0.424681	0.339128	0.726716	-0.630748	-0.382842	-0.672058	-0.544339	0.7456	-0.379032	-0.423742	-0.48827	0.54346	0.75087	-0.665985	-0.57428	-0.659975	0.618738	-0.504787	-0.429522	0.525157	-0.425109	0.54188	0.86421	-0.429483	0.684467	-0.617382	-0.635367	-0.587861	-0.443164	-0.451638	-0.219974	0.234277	-0.542892	-0.505008	-0.454602	-0.418043	-0.41687
evm.TU.Hic_asm_18.822	-0.26437	0.837988	0.328126	-0.767332	0.547742	-0.291224	0.468067	-0.553417	-0.482949	-0.253726	0.417652	-0.0267466	-0.509018	-0.421128	-0.789821	0.636242	0.218271	0.524256	0.531108	-0.671189	0.383213	0.474168	0.677985	-0.648879	-0.596423	0.711579	0.43929	0.405123	-0.491325	0.498607	0.446612	-0.665603	0.427354	-0.733008	-0.427652	0.21256	-0.756783	0.535063	0.431271	0.281049	0.430193	0.511216	0.108731	-0.151681	0.620602	0.57654	0.338404	0.495632	0.247347
evm.TU.Hic_asm_18.2329	-0.170497	0.5502	0.702477	-0.622742	0.659928	-0.021375	0.255949	-0.555801	-0.433381	-0.435339	0.327801	0.0632759	-0.328811	-0.509159	-0.652797	0.909424	0.143843	0.329569	0.33396	-0.610322	0.585608	0.27812	0.406793	-0.538655	-0.573883	0.6715	0.305806	0.25067	-0.508147	0.676195	0.606326	-0.57605	0.703649	-0.687057	-0.478565	0.546488	-0.598791	0.285909	0.212321	0.279032	0.598392	0.412733	0.0443523	-0.0889911	0.84588	0.917627	0.59673	0.277995	0.228031
evm.TU.Hic_asm_18.2239	0.221304	0.849082	0.500538	-0.574002	0.730568	-0.281234	0.401089	-0.641266	-0.698321	-0.411539	0.362413	-0.0852194	-0.411698	-0.53884	-0.682168	0.540679	0.531005	0.443717	0.288132	-0.479659	0.713086	0.398289	0.875789	-0.364055	-0.663183	0.874457	0.393768	0.450567	-0.342494	0.672817	0.669988	-0.34131	0.567699	-0.511203	-0.648955	0.378133	-0.517234	0.486066	0.423891	0.33728	0.704954	0.787375	0.560513	-0.362813	0.558672	0.48016	0.509583	0.412996	0.645895
evm.TU.Hic_asm_18.1416	0.0426628	-0.628688	-0.456145	0.561152	-0.513483	0.234761	-0.479898	0.599643	0.513274	0.6363	-0.455644	0.0542387	0.265059	0.187982	0.704871	-0.650966	-0.253392	-0.607313	-0.42181	0.569972	-0.428611	-0.471823	-0.475152	0.361163	0.618533	-0.597126	-0.494811	-0.557774	0.761774	-0.505219	-0.417335	0.592396	-0.433776	0.579629	0.787288	-0.418191	0.460487	-0.588129	-0.587146	-0.420975	-0.400292	-0.404417	-0.185124	0.400243	-0.567573	-0.535609	-0.44785	-0.460413	-0.315259
evm.TU.Hic_asm_18.109	-0.207855	-0.440396	-0.339261	0.466455	-0.30107	-0.0839891	-0.328194	0.553917	0.492104	0.866349	-0.343556	-0.126946	0.129083	0.190417	0.4546	-0.467971	-0.241982	-0.523686	-0.327729	0.414708	-0.256316	-0.352359	-0.244625	0.228333	0.502068	-0.37563	-0.472752	-0.563447	0.512856	-0.326312	-0.240557	0.278747	-0.267474	0.173969	0.707724	-0.327835	0.365609	-0.475429	-0.537996	-0.479355	-0.239082	-0.214857	-0.084115	0.332041	-0.354299	-0.386489	-0.325417	-0.34154	-0.262773
evm.TU.Hic_asm_18.1198	0.1088	-0.663055	-0.464837	0.86738	-0.503777	0.352913	-0.37834	0.619473	0.588605	0.58057	-0.390957	-0.20735	0.532624	0.393083	0.852546	-0.634597	-0.431712	-0.714881	-0.674226	0.848724	-0.299799	-0.415196	-0.499853	0.667591	0.644762	-0.684453	-0.650443	-0.671093	0.634879	-0.483657	-0.397678	0.702894	-0.384497	0.802117	0.735238	-0.413	0.861974	-0.682746	-0.669089	-0.688014	-0.423121	-0.460346	-0.240043	0.154688	-0.535759	-0.483327	-0.429613	-0.420019	-0.433259
evm.TU.Hic_asm_18.2136	0.0198324	0.524779	0.40285	-0.509201	0.771619	-0.575105	0.310926	-0.277803	-0.305416	-0.145776	0.403231	0.0501331	-0.225539	-0.31587	-0.565772	0.337056	0.239186	0.527751	0.350407	-0.462288	0.740063	0.410307	0.829827	-0.41677	-0.317069	0.583963	0.578379	0.533335	-0.452229	0.666822	0.758322	-0.463794	0.592369	-0.493339	-0.314446	0.518796	-0.510585	0.577271	0.513958	0.369268	0.781854	0.841799	0.340132	-0.53766	0.35351	0.234721	0.481	0.425089	0.332792
evm.TU.Hic_asm_16.102	-0.0984703	-0.38299	-0.363445	0.528579	-0.338189	-0.0647533	-0.282806	0.703117	0.617369	0.947826	-0.284119	-0.228427	0.245663	0.159268	0.437183	-0.426459	-0.257238	-0.426162	-0.379391	0.53918	-0.233653	-0.281133	-0.26066	0.448164	0.61385	-0.417006	-0.335105	-0.439756	0.406568	-0.339831	-0.278612	0.302779	-0.300647	0.208547	0.59742	-0.307481	0.435523	-0.351958	-0.382332	-0.42674	-0.284781	-0.246963	-0.0294755	0.115438	-0.381292	-0.362028	-0.338109	-0.271221	-0.249098
evm.TU.Hic_asm_16.477	0.108793	-0.39273	-0.423286	0.800787	-0.398897	0.284046	-0.146208	0.406834	0.379499	0.296141	-0.253616	-0.254741	0.589484	0.550025	0.616818	-0.518976	-0.322769	-0.546356	-0.673962	0.735602	-0.188641	-0.241951	-0.300316	0.692591	0.424457	-0.465335	-0.595788	-0.518628	0.284502	-0.401162	-0.351572	0.516364	-0.358969	0.665388	0.283611	-0.399115	0.90133	-0.505297	-0.467173	-0.622707	-0.383293	-0.333083	-0.10248	-0.0435986	-0.43056	-0.428768	-0.369635	-0.259247	-0.283959
evm.TU.Hic_asm_16.1844	-0.276561	-0.568916	-0.560209	0.739644	-0.483341	0.17121	-0.228354	0.580536	0.569174	0.449766	-0.322001	0.0805103	0.675253	0.809262	0.648479	-0.706925	-0.516596	-0.65585	-0.641581	0.586294	-0.362665	-0.31232	-0.385083	0.426883	0.608316	-0.606774	-0.705258	-0.667228	0.300485	-0.518516	-0.431476	0.339722	-0.452493	0.575915	0.547493	-0.492041	0.805101	-0.627524	-0.611327	-0.64228	-0.460938	-0.406298	-0.382764	0.201266	-0.548678	-0.611685	-0.485552	-0.324796	-0.542456
evm.TU.Hic_asm_16.309	0.385178	-0.586415	-0.461993	0.911762	-0.497585	0.228737	-0.299172	0.534755	0.398067	0.602062	-0.337442	-0.339093	0.315974	0.217141	0.857853	-0.661637	-0.29482	-0.624624	-0.65803	0.896086	-0.289712	-0.346808	-0.421407	0.844592	0.532698	-0.586037	-0.581823	-0.561292	0.705465	-0.468184	-0.396646	0.860068	-0.398293	0.770493	0.516717	-0.406939	0.863421	-0.563325	-0.52842	-0.690366	-0.422347	-0.420644	0.0516097	0.0972872	-0.547015	-0.541847	-0.403882	-0.35221	-0.241296
evm.TU.Hic_asm_16.578	-0.00326964	0.383265	0.382449	-0.57083	0.743466	-0.390802	0.197269	-0.434341	-0.334655	-0.320184	0.334391	-0.0184877	-0.378158	-0.413463	-0.502138	0.48377	0.0769282	0.568943	0.487496	-0.510617	0.654615	0.318058	0.670265	-0.533897	-0.432763	0.478787	0.605921	0.506397	-0.402389	0.614373	0.723357	-0.463653	0.600704	-0.447043	-0.190663	0.503949	-0.596218	0.548629	0.459646	0.246479	0.723974	0.740235	0.138663	-0.39963	0.422008	0.389866	0.412661	0.329406	0.148245
evm.TU.Hic_asm_16.568	-0.140891	0.617579	0.422194	-0.674553	0.747567	-0.518723	0.458744	-0.587696	-0.477989	-0.289459	0.511618	-0.165166	-0.572544	-0.431151	-0.660292	0.589191	0.112152	0.63194	0.616969	-0.624878	0.597886	0.522293	0.748185	-0.638354	-0.611895	0.615075	0.58728	0.520524	-0.520857	0.661942	0.693891	-0.600944	0.626968	-0.642404	-0.285451	0.466362	-0.694317	0.634053	0.520132	0.234823	0.659757	0.680744	0.13055	-0.380397	0.593472	0.50052	0.481344	0.535962	0.173253
evm.TU.Hic_asm_16.709	0.0032514	-0.488068	-0.39367	0.484589	-0.391333	0.077462	-0.338088	0.39502	0.316145	0.617975	-0.359257	-0.0826115	0.0279668	0.115538	0.580554	-0.530548	-0.231424	-0.528534	-0.317884	0.449554	-0.358782	-0.366207	-0.327097	0.270871	0.395766	-0.424788	-0.49506	-0.541863	0.675465	-0.402955	-0.32371	0.489976	-0.334504	0.375605	0.656604	-0.391961	0.37451	-0.504837	-0.539479	-0.509148	-0.327331	-0.310918	-0.0885762	0.416115	-0.407181	-0.433933	-0.374449	-0.356585	-0.258805
evm.TU.Hic_asm_16.1696	-0.166736	-0.530023	-0.540962	0.591656	-0.51117	0.450238	-0.293554	0.579457	0.466584	0.151386	-0.340188	0.657583	0.786888	0.710973	0.641776	-0.672069	-0.580071	-0.679023	-0.754378	0.447983	-0.399486	-0.333081	-0.433927	0.384935	0.649415	-0.546716	-0.685683	-0.628892	0.366295	-0.530223	-0.455617	0.408519	-0.448688	0.630689	0.294788	-0.492422	0.631509	-0.671461	-0.59376	-0.5117	-0.462411	-0.460215	-0.467439	0.376867	-0.518255	-0.541143	-0.488003	-0.34123	-0.577787
evm.TU.Hic_asm_16.1124	-0.310066	0.578399	0.70574	-0.773508	0.515278	-0.315354	0.594241	-0.578516	-0.497334	-0.67753	0.637722	0.320029	-0.293753	-0.181269	-0.750711	0.671182	0.246079	0.542941	0.588248	-0.831625	0.346436	0.608104	0.325496	-0.726586	-0.569147	0.566518	0.494291	0.551063	-0.767715	0.634944	0.461778	-0.728934	0.591207	-0.69409	-0.597787	0.637409	-0.721949	0.51905	0.530424	0.735428	0.438761	0.228031	-0.106228	-0.214387	0.71709	0.622409	0.710739	0.602778	0.216431
evm.TU.Hic_asm_16.379	0.00555623	-0.745359	-0.462737	0.839634	-0.472364	0.209795	-0.483386	0.716818	0.610678	0.728236	-0.481859	0.0317787	0.515204	0.427831	0.836237	-0.727465	-0.413901	-0.795211	-0.714437	0.740948	-0.304162	-0.514822	-0.467664	0.574824	0.723271	-0.636384	-0.723083	-0.754993	0.69303	-0.484627	-0.362837	0.642544	-0.383489	0.64232	0.742021	-0.405726	0.786828	-0.755433	-0.749055	-0.667793	-0.359862	-0.387731	-0.170951	0.329062	-0.58171	-0.588988	-0.43757	-0.517475	-0.40396
evm.TU.Hic_asm_16.38	0.0356419	-0.613536	-0.572959	0.940582	-0.549382	0.33491	-0.313873	0.752723	0.690936	0.665957	-0.361812	-0.14853	0.704546	0.552926	0.852084	-0.715509	-0.526218	-0.743724	-0.795897	0.910905	-0.317875	-0.362132	-0.462703	0.765197	0.759343	-0.710519	-0.695578	-0.702066	0.550066	-0.538698	-0.452182	0.668521	-0.453718	0.818732	0.679955	-0.499962	0.961898	-0.684116	-0.657902	-0.751986	-0.486924	-0.477321	-0.277039	0.083786	-0.595525	-0.564448	-0.502479	-0.367263	-0.50932
evm.TU.Hic_asm_16.117	-0.0782351	-0.512338	-0.419338	0.652122	-0.363332	0.0027206	-0.2939	0.431059	0.352324	0.630401	-0.368808	-0.136592	0.199596	0.369233	0.561424	-0.525582	-0.323021	-0.570073	-0.49253	0.504782	-0.291886	-0.372838	-0.299784	0.432411	0.403305	-0.397003	-0.619966	-0.623192	0.453732	-0.411068	-0.322387	0.395845	-0.342055	0.290339	0.438941	-0.405399	0.604572	-0.537278	-0.560509	-0.665907	-0.337764	-0.285792	-0.0281999	0.330584	-0.396734	-0.459643	-0.398123	-0.380443	-0.288092
evm.TU.Hic_asm_16.1612	0.459987	-0.482019	-0.453576	0.813629	-0.455654	0.481417	-0.301336	0.399222	0.343739	0.214906	-0.334122	-0.287538	0.482139	0.252435	0.76705	-0.524575	-0.279383	-0.496202	-0.649705	0.862039	-0.214918	-0.333206	-0.389507	0.829259	0.44328	-0.554223	-0.458587	-0.416982	0.541116	-0.450522	-0.378286	0.800211	-0.394218	0.895846	0.34001	-0.395685	0.854887	-0.473741	-0.412169	-0.59162	-0.3966	-0.362284	-0.0271097	-0.051173	-0.517325	-0.422991	-0.42167	-0.343457	-0.233129
evm.TU.Hic_asm_16.1323	-0.100426	0.709961	0.367266	-0.750958	0.555754	-0.0196541	0.167475	-0.606096	-0.517253	-0.448994	0.155918	0.0692598	-0.433822	-0.510936	-0.754057	0.729731	0.313309	0.465742	0.424098	-0.651807	0.431627	0.187376	0.586992	-0.585148	-0.621584	0.73439	0.401319	0.359667	-0.403073	0.456461	0.447342	-0.583882	0.403443	-0.667766	-0.542454	0.215698	-0.719088	0.422112	0.335323	0.291083	0.4791	0.567921	0.214904	-0.0329603	0.589453	0.656339	0.272126	0.201339	0.36495
evm.TU.Hic_asm_16.1526	-0.314115	0.645546	0.430823	-0.74871	0.570625	-0.310552	0.351856	-0.601568	-0.518355	-0.345958	0.335064	0.0897473	-0.544416	-0.373687	-0.780976	0.717987	0.174379	0.496137	0.524001	-0.775358	0.372691	0.350603	0.540316	-0.681443	-0.643939	0.70689	0.380833	0.349056	-0.564007	0.50979	0.462756	-0.732649	0.477168	-0.874267	-0.549901	0.318924	-0.754548	0.466329	0.37583	0.272926	0.45361	0.466241	0.114516	-0.00302188	0.680003	0.634889	0.384537	0.356747	0.226923
evm.TU.Hic_asm_16.1837	0.0458215	-0.571304	-0.457046	0.904622	-0.45953	0.295066	-0.307028	0.605778	0.561245	0.53218	-0.376607	-0.197397	0.662758	0.565277	0.747314	-0.613501	-0.395559	-0.705806	-0.770989	0.824614	-0.231723	-0.38587	-0.410392	0.727922	0.611582	-0.58293	-0.703625	-0.673693	0.436314	-0.461819	-0.383587	0.583055	-0.38966	0.700987	0.504686	-0.422143	0.963623	-0.660996	-0.634524	-0.695918	-0.404163	-0.390434	-0.152433	0.0743703	-0.511991	-0.493441	-0.421276	-0.400106	-0.363982
evm.TU.Hic_asm_16.76	-0.00408794	0.408286	0.150891	-0.647349	0.534845	-0.362154	0.166929	-0.453117	-0.322277	-0.413756	0.247514	-0.0816031	-0.426864	-0.316014	-0.592906	0.42855	0.156744	0.761593	0.633924	-0.552445	0.388791	0.279532	0.575823	-0.508293	-0.459325	0.401435	0.749477	0.668663	-0.503513	0.369514	0.458235	-0.547726	0.302236	-0.469038	-0.333593	0.297095	-0.651161	0.716587	0.656236	0.350295	0.468647	0.640003	0.161072	-0.393703	0.242267	0.244429	0.166476	0.288351	0.175926
evm.TU.Hic_asm_16.1795	-0.0952305	-0.366411	-0.354994	0.495459	-0.383472	-0.0099382	-0.256443	0.71454	0.649682	0.968896	-0.243633	-0.270922	0.215991	0.0882589	0.465511	-0.421773	-0.255351	-0.427922	-0.319137	0.564351	-0.282188	-0.24154	-0.311332	0.412284	0.635362	-0.470654	-0.30251	-0.424981	0.476921	-0.34625	-0.309238	0.345928	-0.303309	0.281957	0.732392	-0.309648	0.389258	-0.352198	-0.38689	-0.381462	-0.323899	-0.32086	-0.115395	0.113621	-0.372306	-0.329032	-0.322134	-0.225105	-0.282658
evm.TU.Hic_asm_16.429	-0.265283	0.418061	0.546004	-0.440093	0.404997	0.0809952	0.272928	-0.372637	-0.227954	-0.172937	0.325429	-0.0773702	-0.315844	-0.458788	-0.448531	0.830978	-0.0964402	0.175224	0.263364	-0.410237	0.330423	0.277619	0.139871	-0.388504	-0.407631	0.424908	0.152438	0.0621862	-0.370658	0.483895	0.367268	-0.445774	0.555906	-0.5618	-0.228903	0.378363	-0.457961	0.141995	0.0630296	0.0559064	0.311079	0.0704968	-0.181912	0.0256941	0.79676	0.902013	0.45777	0.279431	-0.0362965
evm.TU.Hic_asm_16.459	-0.271414	0.538115	0.525196	-0.710118	0.128537	0.0202077	0.219009	-0.520755	-0.425198	-0.449458	0.152849	0.0721636	-0.385056	-0.29892	-0.731202	0.650888	0.612243	0.323799	0.529941	-0.682427	-0.0367828	0.153783	0.0250657	-0.59948	-0.540331	0.529276	0.252782	0.308891	-0.431629	0.25132	0.0253393	-0.600189	0.167589	-0.694579	-0.50675	0.240689	-0.649297	0.26802	0.265568	0.730218	0.0701004	-0.0102341	0.0988363	0.199562	0.538765	0.594858	0.36691	0.153318	0.499093
evm.TU.Hic_asm_16.1360	0.480512	-0.557881	-0.308223	0.747626	-0.379897	0.506208	-0.297747	0.406299	0.29499	0.134843	-0.248602	0.0275407	0.451297	0.134209	0.815373	-0.46422	-0.408549	-0.533846	-0.667819	0.753866	-0.160977	-0.286541	-0.441219	0.749151	0.467755	-0.542021	-0.447639	-0.425462	0.590731	-0.334571	-0.268876	0.839366	-0.228636	0.862396	0.310151	-0.231061	0.72358	-0.518852	-0.438186	-0.547404	-0.295463	-0.403093	-0.128377	0.0558098	-0.396787	-0.316486	-0.272395	-0.295842	-0.331363
evm.TU.Hic_asm_16.1191	0.227147	-0.601399	-0.441922	0.95053	-0.488299	0.344883	-0.314491	0.583893	0.516827	0.515234	-0.361622	-0.283591	0.576301	0.423066	0.824042	-0.596491	-0.383975	-0.681045	-0.765085	0.905153	-0.243288	-0.378403	-0.464268	0.843322	0.591071	-0.615394	-0.655901	-0.629063	0.528395	-0.465989	-0.398446	0.730689	-0.38463	0.785001	0.485938	-0.397473	0.979167	-0.63576	-0.594709	-0.709601	-0.426186	-0.441644	-0.0918482	0.0456133	-0.512275	-0.467929	-0.406942	-0.392535	-0.334632
evm.TU.Hic_asm_16.17	0.175551	-0.396537	-0.353775	0.662568	-0.345612	0.441648	-0.217554	0.307893	0.349456	0.0466384	-0.265748	-0.190004	0.608356	0.456138	0.583137	-0.42322	-0.274478	-0.448687	-0.563717	0.666351	-0.136969	-0.268084	-0.315857	0.569455	0.371391	-0.478271	-0.448413	-0.392531	0.278053	-0.351571	-0.290884	0.502929	-0.305004	0.764322	0.322242	-0.313936	0.782209	-0.44734	-0.40203	-0.467072	-0.307756	-0.283782	-0.18874	-0.0911132	-0.410052	-0.335505	-0.329106	-0.283075	-0.272489
evm.TU.Hic_asm_16.1582	0.0113024	-0.623729	-0.493287	0.752796	-0.46762	0.0534035	-0.359373	0.610774	0.50671	0.797923	-0.39179	-0.165091	0.249908	0.310437	0.730799	-0.657053	-0.376496	-0.638374	-0.536603	0.671391	-0.360401	-0.401246	-0.400764	0.543373	0.584666	-0.564653	-0.60931	-0.649012	0.641669	-0.483545	-0.386402	0.576477	-0.402451	0.482349	0.671093	-0.437915	0.663209	-0.588638	-0.603422	-0.681556	-0.404647	-0.381615	-0.0851372	0.307345	-0.521419	-0.556212	-0.449529	-0.400788	-0.362009
evm.TU.Hic_asm_16.161_evm.TU.Hic_asm_16.162	-0.106103	-0.505032	-0.380558	0.512997	-0.40615	0.0204653	-0.290082	0.534587	0.479561	0.769828	-0.29146	-0.137518	0.114209	0.168945	0.584729	-0.528504	-0.307688	-0.530365	-0.310174	0.493823	-0.359218	-0.303971	-0.366856	0.283135	0.51434	-0.503386	-0.463095	-0.541864	0.608304	-0.387127	-0.32493	0.430529	-0.312803	0.36578	0.782291	-0.349914	0.40034	-0.489498	-0.528807	-0.487763	-0.34407	-0.365553	-0.19238	0.327369	-0.398948	-0.418427	-0.3422	-0.292661	-0.351527
evm.TU.Hic_asm_16.1248	-0.0555041	-0.631631	-0.388261	0.704526	-0.457165	0.147535	-0.352494	0.674535	0.649639	0.767146	-0.333605	-0.19801	0.392607	0.312693	0.72926	-0.601074	-0.360837	-0.635723	-0.478074	0.69762	-0.316837	-0.363164	-0.468944	0.461936	0.669662	-0.65253	-0.530613	-0.601674	0.60599	-0.418262	-0.347481	0.538152	-0.331642	0.595321	0.879138	-0.327299	0.646358	-0.592721	-0.607159	-0.520021	-0.366166	-0.424836	-0.260079	0.188883	-0.490184	-0.465589	-0.35018	-0.35874	-0.408045
evm.TU.Hic_asm_16.1681	-0.0156761	0.101516	0.645899	-0.375475	0.429519	-0.510664	0.538456	-0.431205	-0.29676	-0.46775	0.693054	-0.213255	-0.41753	-0.208998	-0.352066	0.531948	0.00933026	0.630408	0.645612	-0.45604	0.310805	0.608472	0.0549861	-0.331806	-0.438357	0.150068	0.636386	0.634822	-0.678954	0.571113	0.442519	-0.407202	0.592254	-0.415072	-0.317013	0.796731	-0.405316	0.602801	0.63263	0.516893	0.360427	0.058644	-0.0949723	-0.500474	0.537262	0.452449	0.704383	0.586559	0.0113661
evm.TU.Hic_asm_16.1966	-0.157396	-0.579919	-0.448727	0.77394	-0.454796	0.191323	-0.344628	0.717854	0.733309	0.782167	-0.371935	-0.264781	0.57682	0.486378	0.690568	-0.595167	-0.396019	-0.676365	-0.58688	0.757869	-0.274661	-0.385314	-0.421379	0.519491	0.704627	-0.643156	-0.608239	-0.666224	0.482313	-0.447236	-0.365811	0.451548	-0.372097	0.603604	0.842675	-0.402032	0.785284	-0.628728	-0.651163	-0.605592	-0.385223	-0.386848	-0.284333	0.110469	-0.506127	-0.466508	-0.414924	-0.385486	-0.434542
evm.TU.Hic_asm_16.421	0.156059	-0.640679	-0.450602	0.959865	-0.514869	0.311667	-0.360476	0.650563	0.543778	0.621674	-0.412576	-0.169273	0.579165	0.446036	0.841242	-0.652982	-0.386728	-0.773389	-0.813125	0.878703	-0.284054	-0.432645	-0.485883	0.810388	0.648447	-0.608953	-0.746387	-0.722297	0.594547	-0.49148	-0.42088	0.726131	-0.404677	0.726909	0.523956	-0.427559	0.964744	-0.720819	-0.684503	-0.725462	-0.438449	-0.462513	-0.0879641	0.173089	-0.530333	-0.511684	-0.422253	-0.444634	-0.338617
evm.TU.Hic_asm_16.623	0.37555	-0.444903	-0.514297	0.809095	-0.539853	0.541214	-0.301438	0.493146	0.437659	0.322066	-0.352234	-0.265373	0.540332	0.274125	0.76845	-0.550646	-0.303209	-0.553386	-0.67731	0.892636	-0.297313	-0.337901	-0.431579	0.824453	0.528608	-0.592288	-0.502407	-0.475007	0.579563	-0.516264	-0.464088	0.788684	-0.464263	0.911156	0.427945	-0.485172	0.849976	-0.520364	-0.464036	-0.597062	-0.48391	-0.440924	-0.106036	-0.00218	-0.540097	-0.425571	-0.482259	-0.342022	-0.281725
evm.TU.Hic_asm_16.712	0.202942	-0.586069	-0.45317	0.902779	-0.512194	0.349103	-0.3748	0.514814	0.449508	0.53949	-0.449231	-0.308849	0.460198	0.371325	0.790355	-0.590244	-0.286829	-0.713577	-0.720715	0.853141	-0.299577	-0.460351	-0.465045	0.768325	0.521167	-0.561374	-0.711533	-0.682361	0.609149	-0.504208	-0.436955	0.718779	-0.430307	0.715538	0.504908	-0.463368	0.920877	-0.678913	-0.657334	-0.714876	-0.449276	-0.432965	-0.0299692	0.186088	-0.51105	-0.467923	-0.448792	-0.471936	-0.255125
evm.TU.Hic_asm_16.296	0.0879356	-0.558261	-0.498551	0.871196	-0.532416	0.435713	-0.383929	0.66771	0.661446	0.546345	-0.434563	-0.265332	0.710391	0.490273	0.749938	-0.586854	-0.348262	-0.67423	-0.733983	0.888045	-0.283443	-0.436706	-0.475359	0.750563	0.677607	-0.65123	-0.620602	-0.624008	0.48712	-0.524154	-0.45441	0.613197	-0.462041	0.796977	0.606535	-0.468718	0.936971	-0.638581	-0.609695	-0.618366	-0.464161	-0.433106	-0.19598	0.0357757	-0.56504	-0.463001	-0.487257	-0.444746	-0.354212
evm.TU.Hic_asm_16.140	-0.10698	-0.527789	-0.392503	0.585999	-0.41927	-0.013357	-0.318466	0.669194	0.613966	0.908867	-0.311148	-0.228529	0.217101	0.205141	0.59656	-0.553658	-0.292402	-0.536448	-0.358192	0.587347	-0.330478	-0.323677	-0.375446	0.382713	0.624402	-0.54986	-0.438704	-0.534704	0.576842	-0.397324	-0.330907	0.427987	-0.333478	0.382877	0.831448	-0.338043	0.483443	-0.47855	-0.514834	-0.470963	-0.344585	-0.354244	-0.157124	0.222249	-0.451606	-0.45179	-0.353868	-0.312638	-0.334585
evm.TU.Hic_asm_16.5	-0.0821558	0.262434	0.331276	-0.512329	0.255641	-0.0658685	-0.116659	-0.478519	-0.296034	-0.280622	-0.117225	-0.330167	-0.470558	-0.365418	-0.582003	0.615583	0.49794	0.422673	0.522231	-0.472482	0.130749	-0.126635	0.123079	-0.40773	-0.515982	0.411406	0.362391	0.315992	-0.348647	0.191222	0.150504	-0.508137	0.138113	-0.614935	-0.339925	0.201071	-0.479989	0.331782	0.271755	0.389835	0.207337	0.281445	0.298658	0.0464102	0.341286	0.469554	0.142595	-0.133323	0.456389
evm.TU.Hic_asm_16.193	0.320569	-0.76772	-0.432796	0.891074	-0.514123	0.338313	-0.351081	0.686531	0.553376	0.516953	-0.282187	0.00716365	0.478456	0.255215	0.957777	-0.645444	-0.57318	-0.634355	-0.696716	0.853018	-0.313137	-0.327856	-0.586205	0.807784	0.709327	-0.749094	-0.518747	-0.547417	0.668773	-0.457562	-0.379006	0.853973	-0.328519	0.843458	0.576165	-0.290264	0.80188	-0.595968	-0.525955	-0.650968	-0.421747	-0.546805	-0.231123	0.127464	-0.533499	-0.490714	-0.365988	-0.335151	-0.515398
evm.TU.Hic_asm_16.199	0.321401	-0.42912	-0.423727	0.779855	-0.410547	0.468007	-0.252599	0.420031	0.395945	0.167293	-0.297224	-0.223846	0.626032	0.39341	0.678079	-0.485521	-0.302413	-0.482484	-0.67124	0.805237	-0.162212	-0.293478	-0.347813	0.771425	0.462404	-0.52368	-0.459774	-0.408585	0.373741	-0.411239	-0.345416	0.651961	-0.363888	0.837868	0.288153	-0.365344	0.86986	-0.459709	-0.396395	-0.543167	-0.363459	-0.325584	-0.0971676	-0.11661	-0.480538	-0.391605	-0.390095	-0.307265	-0.262536
evm.TU.Hic_asm_16.75	-0.206741	0.622388	0.473216	-0.655193	0.790117	-0.587929	0.514193	-0.453116	-0.430797	-0.226143	0.583076	0.11632	-0.416482	-0.341268	-0.640707	0.491834	0.0587765	0.531403	0.486454	-0.652938	0.661053	0.586091	0.798976	-0.651212	-0.480452	0.639199	0.516908	0.467946	-0.525941	0.730841	0.762038	-0.604593	0.698094	-0.653321	-0.303016	0.531222	-0.684005	0.566645	0.472746	0.284085	0.733143	0.700853	0.0949236	-0.371544	0.59466	0.43701	0.570538	0.602338	0.139116
evm.TU.Hic_asm_16.1889	0.238599	-0.607973	-0.586067	0.862913	-0.511638	0.419653	-0.48972	0.553772	0.48085	0.52551	-0.543327	-0.183291	0.494041	0.349893	0.836135	-0.692224	-0.323155	-0.715383	-0.734549	0.861545	-0.302192	-0.539002	-0.396116	0.718239	0.584442	-0.595397	-0.681122	-0.680266	0.734935	-0.563726	-0.431001	0.770998	-0.492295	0.824491	0.61115	-0.559243	0.867278	-0.689011	-0.678194	-0.749981	-0.425331	-0.337333	-0.0589856	0.222859	-0.633723	-0.572637	-0.572532	-0.541187	-0.300137
evm.TU.Hic_asm_16.157	-0.110433	0.507867	0.219826	-0.711056	0.405615	0.0327406	0.11164	-0.511767	-0.358487	-0.529705	0.146731	0.0807361	-0.359208	-0.383966	-0.646663	0.651001	0.140411	0.574788	0.506488	-0.60276	0.259227	0.174641	0.384048	-0.538429	-0.507382	0.476717	0.531785	0.462334	-0.463707	0.300721	0.301197	-0.573593	0.264656	-0.524137	-0.455014	0.182231	-0.686881	0.498531	0.444296	0.312817	0.313832	0.406706	0.017026	-0.0944832	0.434117	0.543936	0.139349	0.18266	0.152003
evm.TU.Hic_asm_16.721	0.109243	-0.471431	-0.402653	0.772638	-0.405454	0.409343	-0.264984	0.492457	0.524614	0.282028	-0.308744	-0.244887	0.700181	0.512509	0.654228	-0.494453	-0.331318	-0.541039	-0.645954	0.777663	-0.167853	-0.314017	-0.373977	0.656702	0.529332	-0.56839	-0.512988	-0.485673	0.321395	-0.402393	-0.33634	0.525657	-0.348178	0.782644	0.464866	-0.350464	0.879337	-0.519602	-0.481897	-0.531313	-0.355167	-0.337425	-0.214935	-0.095034	-0.472503	-0.390971	-0.373717	-0.32727	-0.331751
evm.TU.Hic_asm_16.1717	0.23676	-0.484906	-0.364297	0.783667	-0.376582	0.412826	-0.248232	0.390695	0.398002	0.188143	-0.284774	-0.251227	0.595443	0.425944	0.693649	-0.480598	-0.317665	-0.526288	-0.63731	0.774461	-0.144116	-0.298259	-0.36629	0.686721	0.440087	-0.536394	-0.509906	-0.463869	0.376384	-0.369048	-0.301681	0.617239	-0.305158	0.809476	0.390281	-0.312453	0.871687	-0.510255	-0.464687	-0.559151	-0.325244	-0.329907	-0.149228	-0.0773718	-0.440856	-0.374576	-0.332004	-0.313831	-0.293636
evm.TU.Hic_asm_16.425	0.1713	-0.542845	-0.506414	0.774028	-0.510678	0.44519	-0.362263	0.542874	0.550466	0.422899	-0.391032	-0.261187	0.558687	0.37311	0.764104	-0.594165	-0.331688	-0.591675	-0.599978	0.83203	-0.299892	-0.390927	-0.443624	0.646964	0.584117	-0.653888	-0.526088	-0.535759	0.573064	-0.506066	-0.425121	0.668982	-0.442341	0.862854	0.667127	-0.457245	0.812991	-0.570539	-0.548407	-0.579712	-0.439627	-0.407569	-0.223822	0.0482438	-0.56745	-0.470612	-0.477279	-0.392968	-0.359517
evm.TU.Hic_asm_16.640	-0.162337	0.282187	0.620574	-0.615466	0.68402	-0.217879	0.184519	-0.404967	-0.335031	-0.514871	0.353617	0.423816	-0.207768	-0.318212	-0.534969	0.642096	0.00757881	0.42004	0.367901	-0.681425	0.579831	0.285025	0.39442	-0.601092	-0.391901	0.493789	0.454298	0.392327	-0.536461	0.655739	0.667811	-0.56769	0.689437	-0.589	-0.418328	0.660167	-0.633234	0.369101	0.340617	0.407544	0.672179	0.485223	-0.0410023	-0.158906	0.612496	0.599453	0.581968	0.281599	0.0815821
evm.TU.Hic_asm_16.1929	-0.208925	0.476914	0.380846	-0.560727	0.303219	0.383721	-0.0303121	-0.361432	-0.28856	-0.372939	-0.0237871	0.359051	-0.118583	-0.40482	-0.511413	0.685936	0.150765	0.0574246	0.104374	-0.492923	0.239614	-0.0329513	0.1909	-0.468084	-0.352753	0.531618	0.0416062	-0.00490643	-0.190211	0.297099	0.23235	-0.41413	0.314367	-0.476621	-0.372108	0.124571	-0.526794	-0.00443464	-0.0567139	0.197748	0.269421	0.192835	-0.0561104	0.289655	0.577463	0.735538	0.215456	-0.0225884	0.177778
evm.TU.Hic_asm_16.1200	0.497556	-0.459979	-0.359674	0.662886	-0.39564	0.545979	-0.292797	0.33664	0.185151	-0.0474142	-0.285507	0.212755	0.494207	0.204819	0.701219	-0.465552	-0.330024	-0.467685	-0.690307	0.643765	-0.195483	-0.297816	-0.383204	0.732955	0.403484	-0.43889	-0.427286	-0.355791	0.491785	-0.382855	-0.321618	0.765123	-0.311677	0.793302	0.0352902	-0.301104	0.672217	-0.461304	-0.351232	-0.46414	-0.326681	-0.355739	-0.0482967	0.0935816	-0.427118	-0.35932	-0.336384	-0.310492	-0.241053
evm.TU.Hic_asm_16.932	0.185107	-0.678399	-0.361217	0.942032	-0.439675	0.305181	-0.327929	0.628182	0.568833	0.553287	-0.325485	-0.224495	0.586996	0.403262	0.863058	-0.595238	-0.431616	-0.710764	-0.744389	0.885239	-0.196617	-0.367466	-0.491311	0.777701	0.642065	-0.655434	-0.644732	-0.643589	0.552193	-0.397229	-0.322944	0.727771	-0.292756	0.790005	0.608995	-0.29224	0.94699	-0.666498	-0.630973	-0.674987	-0.353784	-0.442258	-0.166671	0.0488169	-0.481221	-0.444699	-0.320108	-0.380273	-0.39135
evm.TU.Hic_asm_16.445	0.078953	-0.594521	-0.474266	0.702486	-0.500557	0.157094	-0.388247	0.563704	0.497394	0.742072	-0.411072	-0.257762	0.213682	0.21044	0.73343	-0.626971	-0.278252	-0.614062	-0.461387	0.698271	-0.385892	-0.419794	-0.436015	0.51225	0.556048	-0.587207	-0.552811	-0.601788	0.717825	-0.49429	-0.413022	0.629161	-0.422459	0.576224	0.766727	-0.444259	0.620904	-0.575538	-0.593386	-0.59583	-0.423194	-0.405273	-0.0998122	0.290153	-0.53028	-0.51537	-0.448147	-0.414159	-0.304865
evm.TU.Hic_asm_16.1646	-0.123484	0.55523	0.673053	-0.771211	0.641495	-0.239823	0.3309	-0.506826	-0.458544	-0.539878	0.435368	0.297297	-0.340846	-0.444405	-0.74238	0.751328	0.265693	0.554064	0.505458	-0.764078	0.516328	0.401725	0.45207	-0.626082	-0.52235	0.64883	0.568111	0.542647	-0.616361	0.664516	0.589488	-0.647598	0.633719	-0.724174	-0.600904	0.626746	-0.770161	0.52344	0.504851	0.620909	0.603253	0.463366	0.102118	-0.205507	0.689131	0.683935	0.622526	0.404055	0.309459
evm.TU.Hic_asm_16.1475	0.233567	-0.580325	-0.482186	0.892147	-0.508191	0.324584	-0.340595	0.511914	0.44689	0.518848	-0.406047	-0.314025	0.452108	0.369823	0.813079	-0.640096	-0.299387	-0.675653	-0.684584	0.865108	-0.297661	-0.411773	-0.435407	0.75518	0.529079	-0.591773	-0.660439	-0.631923	0.627731	-0.50065	-0.424155	0.74838	-0.432225	0.780342	0.554732	-0.461012	0.906303	-0.636091	-0.612914	-0.697001	-0.441588	-0.416027	-0.0540357	0.130258	-0.548692	-0.518798	-0.450224	-0.420315	-0.278168
evm.TU.Hic_asm_16.1572	-0.136695	-0.4202	-0.418396	0.48874	-0.398562	-0.0138031	-0.291757	0.446859	0.397813	0.742207	-0.354642	-0.204633	0.0827906	0.226492	0.496094	-0.535754	-0.183841	-0.520884	-0.301626	0.452968	-0.3631	-0.345418	-0.282658	0.251964	0.421171	-0.406892	-0.509379	-0.555184	0.569546	-0.416028	-0.348389	0.363654	-0.373616	0.29154	0.69087	-0.431891	0.413417	-0.481383	-0.533458	-0.494037	-0.351196	-0.287148	-0.0796937	0.355127	-0.417493	-0.457561	-0.395399	-0.335768	-0.232397
evm.TU.Hic_asm_16.1452	0.517569	-0.426145	-0.350009	0.695211	-0.355873	0.496243	-0.26856	0.250712	0.18439	-0.0445817	-0.285173	-0.125614	0.457075	0.221008	0.67361	-0.438316	-0.221893	-0.403855	-0.602778	0.716014	-0.134192	-0.292004	-0.326323	0.741735	0.318003	-0.442497	-0.380508	-0.307347	0.443291	-0.357918	-0.288757	0.742674	-0.3077	0.839012	0.13097	-0.291563	0.75217	-0.400673	-0.317509	-0.470668	-0.296366	-0.279823	0.0117758	-0.0629301	-0.439442	-0.357198	-0.328377	-0.306791	-0.159519
evm.TU.Hic_asm_16.1324	-0.123495	0.350705	0.471539	-0.669819	0.694722	-0.323332	0.237863	-0.492199	-0.446751	-0.650331	0.364198	0.48727	-0.229114	-0.201651	-0.581279	0.486448	0.0648533	0.536012	0.425545	-0.743965	0.559447	0.334118	0.551718	-0.653561	-0.458731	0.530527	0.525142	0.508904	-0.574819	0.601841	0.656498	-0.591231	0.589456	-0.550765	-0.516864	0.563006	-0.662172	0.488826	0.468483	0.437263	0.671465	0.617932	0.0341073	-0.221802	0.469941	0.386789	0.482332	0.332303	0.129879
evm.TU.Hic_asm_16.746	-0.138086	0.102141	0.786449	-0.338494	0.619975	-0.356146	0.425604	-0.386477	-0.299568	-0.521018	0.59701	0.195387	-0.127325	-0.117845	-0.332214	0.563913	-0.0838311	0.330421	0.316373	-0.503274	0.565693	0.481586	0.182455	-0.412875	-0.36641	0.305097	0.345604	0.354385	-0.633695	0.728354	0.654893	-0.43223	0.793984	-0.427709	-0.349213	0.86368	-0.328662	0.304201	0.318438	0.390303	0.601235	0.223954	-0.146859	-0.344281	0.663111	0.565983	0.812607	0.458984	-0.0175939
evm.TU.Hic_asm_16.1653	-0.0899764	0.0815492	-0.0827178	-0.449524	0.0902987	-0.270638	0.15104	-0.156662	-0.0276206	-0.325771	0.239314	0.0193552	-0.261095	-0.0380352	-0.341214	0.192689	-0.0901	0.703741	0.601701	-0.394452	-0.0809883	0.268569	0.0777496	-0.307384	-0.162264	-0.0397962	0.705376	0.632511	-0.489677	0.0172058	0.0289351	-0.432091	-0.0252079	-0.267876	-0.212452	0.145071	-0.485295	0.647646	0.666996	0.365996	0.00244082	0.112321	-0.149522	-0.297379	-0.00675515	0.013928	-0.0403029	0.267461	-0.143173
evm.TU.Hic_asm_16.262	0.07038	-0.510381	-0.399415	0.566048	-0.395577	0.115707	-0.40973	0.443412	0.384926	0.657237	-0.433507	-0.223689	0.126342	0.138906	0.612448	-0.564307	-0.136436	-0.557276	-0.372034	0.566582	-0.307155	-0.440792	-0.320176	0.363145	0.443129	-0.453543	-0.501633	-0.54696	0.700523	-0.416141	-0.320962	0.542346	-0.363764	0.472991	0.718255	-0.398349	0.492065	-0.529486	-0.564527	-0.494004	-0.307173	-0.26127	-0.0124257	0.318287	-0.480166	-0.47458	-0.39538	-0.432186	-0.172836
evm.TU.Hic_asm_16.1579	-0.0525013	-0.44796	-0.487155	0.697007	-0.411219	0.377415	-0.281157	0.540901	0.572811	0.330025	-0.338193	-0.0808499	0.753875	0.611965	0.62882	-0.603501	-0.35531	-0.588328	-0.633356	0.70175	-0.205734	-0.326959	-0.306382	0.493175	0.591395	-0.571794	-0.55723	-0.539064	0.359948	-0.437281	-0.343271	0.446447	-0.393262	0.774411	0.598486	-0.434268	0.80594	-0.56284	-0.545276	-0.518829	-0.350984	-0.287784	-0.313381	-0.00929646	-0.539124	-0.492731	-0.437325	-0.331547	-0.393295
evm.TU.Hic_asm_16.1897	0.174839	-0.611455	-0.420167	0.898667	-0.47965	0.394432	-0.385069	0.594543	0.567785	0.530275	-0.415337	-0.29101	0.595081	0.397239	0.807763	-0.577276	-0.337368	-0.701888	-0.724503	0.888367	-0.235362	-0.437844	-0.474744	0.753109	0.611924	-0.628021	-0.647196	-0.645817	0.569183	-0.460288	-0.384373	0.698976	-0.378388	0.800862	0.616694	-0.392756	0.933794	-0.668256	-0.644037	-0.655924	-0.398316	-0.418194	-0.138355	0.0737346	-0.517196	-0.439784	-0.407954	-0.447529	-0.322939
evm.TU.Hic_asm_16.325	-0.0805058	-0.515522	-0.491329	0.714976	-0.505477	0.154259	-0.331061	0.474202	0.419145	0.616407	-0.445411	-0.186675	0.331606	0.462444	0.623821	-0.621299	-0.240504	-0.67029	-0.553311	0.614392	-0.399421	-0.436304	-0.391993	0.477172	0.467558	-0.481262	-0.714265	-0.689982	0.537702	-0.525644	-0.461509	0.473821	-0.475782	0.463187	0.548534	-0.52512	0.71621	-0.638011	-0.650311	-0.633149	-0.465075	-0.390479	-0.0799253	0.350538	-0.500945	-0.532243	-0.480563	-0.441988	-0.260319
evm.TU.Hic_asm_16.479	-0.0990924	-0.568214	-0.448227	0.717376	-0.469288	0.0373446	-0.344207	0.700479	0.608633	0.910218	-0.377933	-0.17502	0.324781	0.329107	0.663932	-0.624409	-0.331733	-0.659099	-0.530869	0.660753	-0.350659	-0.386516	-0.401429	0.502424	0.655238	-0.552785	-0.603442	-0.660101	0.593203	-0.459467	-0.387	0.487871	-0.390511	0.422492	0.738249	-0.418036	0.640255	-0.595524	-0.618065	-0.595877	-0.398682	-0.39064	-0.119599	0.281924	-0.492867	-0.512738	-0.413264	-0.382225	-0.342178
evm.TU.Hic_asm_16.98	-0.129468	0.557774	0.45055	-0.762902	0.645903	-0.16552	0.147672	-0.603646	-0.564459	-0.560797	0.188312	0.362029	-0.401781	-0.404372	-0.73306	0.6631	0.25113	0.473954	0.411421	-0.785812	0.492047	0.188696	0.587374	-0.66475	-0.604181	0.735964	0.409901	0.388508	-0.475765	0.531707	0.553915	-0.631277	0.49781	-0.741073	-0.644354	0.370596	-0.75452	0.41961	0.36043	0.362541	0.594335	0.625721	0.210265	0.00874983	0.578691	0.567299	0.371429	0.193736	0.327167
evm.TU.Hic_asm_16.555	0.0501089	-0.39442	-0.372721	0.698317	-0.312648	0.366884	-0.195992	0.359968	0.386244	0.11075	-0.267175	-0.108289	0.697734	0.594417	0.561042	-0.462977	-0.335884	-0.509224	-0.645743	0.641575	-0.103184	-0.265961	-0.261446	0.553096	0.411662	-0.448496	-0.538488	-0.472002	0.206742	-0.340915	-0.264839	0.420619	-0.293086	0.690553	0.293148	-0.331492	0.834283	-0.495986	-0.458167	-0.533755	-0.282754	-0.24298	-0.203917	-0.0716611	-0.407362	-0.376184	-0.335267	-0.28369	-0.315565
evm.TU.Hic_asm_16.698	-0.252329	-0.357854	-0.334089	0.344655	-0.334896	-0.0601987	-0.241523	0.268544	0.191206	0.501471	-0.339555	0.0747526	0.019412	0.310861	0.323229	-0.424507	-0.162944	-0.47331	-0.275612	0.181372	-0.373342	-0.331793	-0.250633	0.0982113	0.246477	-0.227923	-0.552647	-0.542621	0.380104	-0.373359	-0.329112	0.167669	-0.333643	0.028578	0.335415	-0.393296	0.284259	-0.460302	-0.49409	-0.42955	-0.323297	-0.260917	-0.0462305	0.522777	-0.287285	-0.382878	-0.341413	-0.333188	-0.183312
evm.TU.Hic_asm_16.2001	0.0320195	-0.572266	-0.505078	0.876971	-0.501485	0.208998	-0.342351	0.609995	0.533525	0.679779	-0.429004	-0.237356	0.493766	0.480858	0.731365	-0.637948	-0.349453	-0.707129	-0.711611	0.790778	-0.316829	-0.428829	-0.413459	0.701431	0.591492	-0.55657	-0.71719	-0.703133	0.52697	-0.515046	-0.436132	0.585384	-0.448915	0.590643	0.531748	-0.490679	0.886164	-0.656746	-0.648594	-0.726247	-0.451303	-0.402339	-0.0699067	0.198907	-0.53151	-0.531848	-0.478546	-0.438424	-0.320365
evm.TU.Hic_asm_16.1926	0.33455	-0.589455	-0.552138	0.835641	-0.560209	0.529916	-0.384904	0.52768	0.46723	0.234601	-0.416801	-0.0823799	0.638032	0.424295	0.82056	-0.653868	-0.348335	-0.581699	-0.714436	0.853598	-0.329455	-0.413646	-0.48487	0.789946	0.585216	-0.66101	-0.535086	-0.493031	0.561692	-0.564064	-0.479807	0.773907	-0.504226	0.946211	0.419505	-0.477751	0.884661	-0.567621	-0.491274	-0.57427	-0.486274	-0.439946	-0.15345	0.0520796	-0.637485	-0.548114	-0.521002	-0.423974	-0.335548
evm.TU.Hic_asm_16.1856	0.109883	-0.656827	-0.452953	0.915547	-0.510234	0.192002	-0.363436	0.771238	0.67546	0.83533	-0.37256	-0.263479	0.509437	0.354347	0.829701	-0.658962	-0.395654	-0.706946	-0.696891	0.88808	-0.294381	-0.394853	-0.485908	0.769133	0.74192	-0.670173	-0.618936	-0.65742	0.620873	-0.474355	-0.400054	0.69061	-0.389857	0.681246	0.714125	-0.384539	0.871166	-0.638623	-0.622333	-0.661903	-0.422101	-0.455365	-0.116607	0.111585	-0.551939	-0.522891	-0.408516	-0.397914	-0.373308
evm.TU.Hic_asm_16.1763	-0.222117	0.428247	0.561036	-0.728623	0.359567	0.112794	0.166675	-0.53156	-0.453033	-0.577797	0.22389	0.412725	-0.375711	-0.437484	-0.619261	0.778882	0.165276	0.320861	0.415264	-0.745248	0.1898	0.186487	0.118032	-0.63252	-0.521831	0.537892	0.285411	0.262579	-0.4111	0.41415	0.287308	-0.554857	0.43281	-0.675434	-0.544302	0.381734	-0.744052	0.24046	0.223756	0.453537	0.296613	0.116411	-0.0875717	0.232761	0.695712	0.771623	0.427238	0.186389	0.171937
evm.TU.Hic_asm_16.1028	0.0498968	-0.763676	-0.620205	0.93224	-0.627287	0.312726	-0.501186	0.856897	0.740684	0.807052	-0.515519	-0.0119261	0.618795	0.474519	0.909692	-0.796646	-0.492585	-0.799124	-0.788572	0.881937	-0.430051	-0.526609	-0.563854	0.747099	0.851012	-0.759933	-0.715347	-0.75512	0.716336	-0.632655	-0.522404	0.72135	-0.538393	0.760201	0.750642	-0.540807	0.882352	-0.749576	-0.721143	-0.724641	-0.529024	-0.513567	-0.216788	0.286027	-0.695203	-0.657696	-0.584631	-0.528036	-0.484721
evm.TU.Hic_asm_16.86	0.178282	-0.671052	-0.380067	0.937785	-0.405829	0.145175	-0.315991	0.693483	0.590934	0.742718	-0.30484	-0.258814	0.485001	0.336647	0.851922	-0.633048	-0.434218	-0.685905	-0.709846	0.877613	-0.180305	-0.342106	-0.423022	0.779036	0.675966	-0.632107	-0.606255	-0.631792	0.590282	-0.376022	-0.284313	0.720159	-0.276531	0.695105	0.653823	-0.284289	0.893309	-0.618177	-0.599845	-0.699925	-0.316379	-0.384869	-0.088274	0.046787	-0.49463	-0.49454	-0.317614	-0.349557	-0.37696
evm.TU.Hic_asm_16.1660	-0.208962	0.736746	0.336987	-0.749619	0.5192	-0.019967	0.264223	-0.512839	-0.477051	-0.45431	0.240371	0.343823	-0.260251	-0.35193	-0.695675	0.547895	0.254834	0.339746	0.331716	-0.664372	0.401295	0.280092	0.614921	-0.668711	-0.499161	0.694719	0.294845	0.288177	-0.348601	0.45717	0.437967	-0.556501	0.39834	-0.549751	-0.435935	0.185273	-0.703585	0.324124	0.253004	0.340059	0.467598	0.523796	0.0615785	0.00131698	0.531941	0.527114	0.302853	0.301199	0.274612
evm.TU.Hic_asm_16.1665	-0.111377	0.638053	0.418927	-0.690921	0.733287	-0.564801	0.569294	-0.491029	-0.495163	-0.513461	0.626135	0.290113	-0.277308	-0.180424	-0.666224	0.37309	0.144282	0.648252	0.500345	-0.694868	0.60929	0.647255	0.799063	-0.629034	-0.483471	0.608218	0.624371	0.647489	-0.640492	0.675546	0.696197	-0.599157	0.598064	-0.529858	-0.498855	0.529456	-0.665489	0.676868	0.646174	0.486222	0.683067	0.700244	0.107253	-0.490031	0.458472	0.272383	0.545628	0.657657	0.199174
evm.TU.Hic_asm_16.204	0.00104969	-0.480049	-0.461447	0.647572	-0.455249	0.401105	-0.308045	0.512109	0.570259	0.358268	-0.335792	-0.189001	0.603069	0.456384	0.64804	-0.549943	-0.322108	-0.537545	-0.506462	0.702106	-0.275041	-0.333664	-0.394227	0.464125	0.562603	-0.62042	-0.475287	-0.489808	0.443178	-0.452622	-0.379311	0.492505	-0.399443	0.782833	0.700847	-0.412527	0.71545	-0.524611	-0.514158	-0.468797	-0.392171	-0.362346	-0.33187	0.0245292	-0.519966	-0.435065	-0.428193	-0.334182	-0.38825
evm.TU.Hic_asm_16.1779	0.24072	-0.392678	-0.349982	0.690669	-0.350735	0.456894	-0.220104	0.314232	0.327246	0.0267923	-0.270386	-0.170472	0.623216	0.442669	0.590157	-0.420363	-0.262521	-0.446305	-0.608314	0.687478	-0.127448	-0.272191	-0.318641	0.640605	0.372479	-0.461568	-0.448505	-0.379887	0.272876	-0.354707	-0.297745	0.538528	-0.311179	0.768404	0.232076	-0.309823	0.810226	-0.440996	-0.380864	-0.467946	-0.31176	-0.285981	-0.13275	-0.104741	-0.413789	-0.337272	-0.328393	-0.289488	-0.239323
evm.TU.Hic_asm_16.22	0.00344836	-0.580479	-0.457777	0.811418	-0.462114	0.142905	-0.302977	0.517369	0.434934	0.646752	-0.380709	-0.185152	0.34652	0.421791	0.721927	-0.614367	-0.373625	-0.69533	-0.631223	0.692255	-0.326945	-0.389903	-0.403299	0.58984	0.507088	-0.519826	-0.721255	-0.708417	0.557009	-0.469871	-0.394227	0.56914	-0.387813	0.517735	0.54115	-0.449384	0.785417	-0.652479	-0.656448	-0.736119	-0.419097	-0.405667	-0.093278	0.290744	-0.463642	-0.501507	-0.423568	-0.398471	-0.344531
evm.TU.Hic_asm_16.469	0.26682	-0.665198	-0.437265	0.890563	-0.476841	0.264975	-0.357141	0.572181	0.501059	0.606922	-0.35965	-0.317346	0.381477	0.262562	0.871316	-0.628428	-0.372925	-0.648164	-0.630024	0.875523	-0.274215	-0.386684	-0.472268	0.750313	0.582849	-0.653502	-0.58123	-0.597955	0.68091	-0.452701	-0.365962	0.790579	-0.358787	0.782771	0.66706	-0.365789	0.848451	-0.606302	-0.587432	-0.689709	-0.394117	-0.430032	-0.0918723	0.110006	-0.531133	-0.495985	-0.393299	-0.392171	-0.345695
evm.TU.Hic_asm_16.1471	0.0774473	-0.627325	-0.388854	0.788602	-0.428752	0.0756252	-0.355366	0.623738	0.522022	0.807112	-0.36483	-0.23375	0.287067	0.253174	0.756498	-0.62291	-0.317717	-0.668432	-0.561542	0.730168	-0.280282	-0.391839	-0.410413	0.587179	0.599069	-0.562066	-0.603719	-0.643694	0.664023	-0.409722	-0.326233	0.632117	-0.32532	0.536707	0.714121	-0.34472	0.707516	-0.610915	-0.621606	-0.629825	-0.341187	-0.373971	-0.055815	0.23379	-0.482478	-0.500206	-0.351617	-0.39167	-0.302901
evm.TU.Hic_asm_16.1491	-0.00623188	-0.76052	-0.596292	0.901432	-0.671315	0.418287	-0.447034	0.732135	0.684824	0.49505	-0.491692	0.0396588	0.752306	0.6735	0.86338	-0.777808	-0.452993	-0.761075	-0.762789	0.820437	-0.477646	-0.50236	-0.63655	0.68632	0.768662	-0.785303	-0.7246	-0.70192	0.550476	-0.661206	-0.585163	0.638965	-0.580837	0.832088	0.634118	-0.531509	0.938286	-0.743404	-0.683117	-0.611356	-0.591585	-0.581023	-0.323762	0.244549	-0.69835	-0.655717	-0.571432	-0.515029	-0.487931
evm.TU.Hic_asm_16.2000	-0.0614911	0.386932	0.214416	-0.507947	0.0221871	-0.0964862	0.0983166	-0.474618	-0.46831	-0.513091	-0.0266139	0.119348	-0.261487	-0.016791	-0.558132	0.187514	0.73586	0.304199	0.398301	-0.528816	-0.111331	0.0154224	0.126207	-0.423177	-0.461763	0.424762	0.192482	0.337465	-0.292465	0.0389699	-0.0818519	-0.391685	-0.107239	-0.423925	-0.547773	0.0326316	-0.406503	0.26188	0.297223	0.676577	0.00474259	0.135648	0.334144	0.133617	0.0988336	0.0509703	0.116228	0.0105274	0.620137
evm.TU.Hic_asm_16.496	0.606358	-0.490331	-0.402264	0.740942	-0.412041	0.464538	-0.272228	0.313747	0.22646	0.0394938	-0.263129	-0.189613	0.383387	0.145605	0.745226	-0.467411	-0.284196	-0.354889	-0.572608	0.782047	-0.19445	-0.270883	-0.389949	0.839233	0.366948	-0.526544	-0.30814	-0.258759	0.495066	-0.403509	-0.334742	0.827373	-0.344164	0.874596	0.160677	-0.296199	0.751395	-0.345592	-0.252641	-0.50176	-0.356208	-0.346841	0.0212431	-0.0926279	-0.48512	-0.393049	-0.364534	-0.284534	-0.210739
evm.TU.Hic_asm_16.349	-0.274674	0.73299	0.340325	-0.726434	0.454245	-0.131308	0.496377	-0.57489	-0.440237	-0.424691	0.471558	-0.0186778	-0.45325	-0.368636	-0.726745	0.746167	0.0318489	0.557187	0.535994	-0.649686	0.28435	0.508071	0.459943	-0.581265	-0.600373	0.57717	0.458042	0.421321	-0.601774	0.446345	0.350507	-0.66294	0.417354	-0.6667	-0.495152	0.245894	-0.705619	0.533247	0.461453	0.244082	0.298873	0.293926	-0.0915875	-0.156845	0.684058	0.699542	0.335118	0.518052	0.0611344
evm.TU.Hic_asm_16.175	0.189461	-0.49303	-0.357668	0.817005	-0.393669	0.173916	-0.275826	0.75516	0.659387	0.777928	-0.25927	-0.315879	0.519225	0.232226	0.680004	-0.486228	-0.351033	-0.528934	-0.641845	0.848234	-0.152463	-0.275596	-0.373255	0.810364	0.700851	-0.562637	-0.413124	-0.467776	0.446032	-0.351785	-0.295266	0.600865	-0.288467	0.593301	0.532346	-0.266761	0.784474	-0.448856	-0.421125	-0.539063	-0.319365	-0.350476	-0.0407251	-0.0991494	-0.444765	-0.375556	-0.313206	-0.277793	-0.294936
evm.TU.Hic_asm_16.139	0.639191	-0.399022	-0.46097	0.723431	-0.469895	0.483182	-0.258668	0.258199	0.121825	0.05506	-0.306511	-0.178366	0.29084	0.103274	0.708884	-0.482931	-0.208636	-0.381318	-0.59583	0.761494	-0.271999	-0.290551	-0.363085	0.862279	0.300624	-0.442906	-0.377187	-0.298608	0.558002	-0.467147	-0.415889	0.856654	-0.427175	0.816601	0.0459324	-0.415289	0.726351	-0.36392	-0.271504	-0.540142	-0.430145	-0.366412	0.123961	0.0216402	-0.487966	-0.412537	-0.432401	-0.301719	-0.124587
evm.TU.Hic_asm_16.1149	0.146547	-0.620077	-0.385742	0.772891	-0.396224	0.122782	-0.318455	0.402615	0.268161	0.47291	-0.367675	-0.0387551	0.250711	0.340227	0.736451	-0.611886	-0.333533	-0.65607	-0.615676	0.611033	-0.279169	-0.39235	-0.378805	0.571604	0.413244	-0.456595	-0.685565	-0.645287	0.59297	-0.410683	-0.321418	0.637079	-0.321649	0.509086	0.390616	-0.360253	0.720943	-0.626288	-0.607602	-0.6858	-0.336163	-0.35092	-4.17535e-05	0.335878	-0.442245	-0.511729	-0.353387	-0.404737	-0.274347
evm.TU.Hic_asm_16.299	0.122302	-0.624908	-0.379488	0.850445	-0.471	0.195733	-0.368564	0.726796	0.655052	0.834077	-0.359604	-0.328642	0.437519	0.250139	0.790765	-0.587435	-0.327858	-0.675512	-0.617865	0.857931	-0.261306	-0.389803	-0.476056	0.705979	0.698389	-0.639192	-0.564782	-0.621474	0.640523	-0.420635	-0.356248	0.67516	-0.336788	0.655742	0.768851	-0.3294	0.797675	-0.612331	-0.60896	-0.595802	-0.374095	-0.431262	-0.106003	0.102942	-0.497307	-0.446365	-0.35061	-0.389475	-0.322
evm.TU.Hic_asm_16.174	-0.116085	-0.404742	-0.382666	0.765393	-0.368269	0.107115	-0.17366	0.696525	0.67428	0.757736	-0.226938	-0.313705	0.603962	0.481455	0.562732	-0.482025	-0.38869	-0.56639	-0.619895	0.740104	-0.162328	-0.226193	-0.301225	0.62766	0.647283	-0.513742	-0.527695	-0.557742	0.273629	-0.348145	-0.29979	0.370238	-0.295994	0.482433	0.56726	-0.332298	0.80122	-0.489505	-0.493908	-0.58131	-0.334555	-0.326618	-0.17783	-0.0689437	-0.394268	-0.374498	-0.326256	-0.231134	-0.368839
evm.TU.Hic_asm_16.1343	-0.200739	0.558273	0.331569	-0.605124	0.450868	0.182028	0.0690836	-0.48635	-0.371307	-0.364791	0.066841	0.13984	-0.289369	-0.436731	-0.590749	0.72964	0.0994565	0.241009	0.243124	-0.535057	0.354885	0.0757879	0.395595	-0.511746	-0.491745	0.60056	0.181318	0.11428	-0.302706	0.373576	0.360041	-0.505071	0.38143	-0.567704	-0.396824	0.144097	-0.577337	0.18328	0.0914733	0.0869358	0.374067	0.381425	0.0160195	0.128471	0.60921	0.726771	0.208987	0.086515	0.158659
evm.TU.Hic_asm_16.259	0.227425	-0.585557	-0.380936	0.907664	-0.406397	0.360343	-0.207608	0.493681	0.405421	0.288843	-0.236124	-0.0477696	0.622832	0.478842	0.827188	-0.578845	-0.507397	-0.663746	-0.796012	0.808704	-0.174516	-0.263378	-0.420083	0.77997	0.534038	-0.577332	-0.657296	-0.597862	0.446901	-0.376455	-0.308771	0.717335	-0.274055	0.807215	0.351329	-0.309423	0.944104	-0.625093	-0.561523	-0.709889	-0.353985	-0.428323	-0.19192	0.0345898	-0.431466	-0.431966	-0.311642	-0.281824	-0.429149
evm.TU.Hic_asm_16.547	-0.142866	0.15193	-0.073144	-0.505335	-0.016381	-0.118115	0.153962	-0.286208	-0.0800229	-0.396434	0.19018	-0.151354	-0.349861	-0.079598	-0.396194	0.305551	0.0103776	0.687006	0.687672	-0.409448	-0.211601	0.228006	-0.0339117	-0.366648	-0.282524	-0.029089	0.649726	0.588442	-0.473898	-0.0561099	-0.104129	-0.463169	-0.104543	-0.279507	-0.186253	0.0517824	-0.509436	0.605204	0.610314	0.384318	-0.133717	-0.0224819	-0.199286	-0.19117	0.0603512	0.138988	-0.0810698	0.226555	-0.0951886
evm.TU.Hic_asm_16.109	0.230608	-0.61352	-0.417686	0.850389	-0.453754	0.332172	-0.35121	0.564104	0.526956	0.536647	-0.35369	-0.301026	0.47487	0.297113	0.829697	-0.597438	-0.350159	-0.640204	-0.631204	0.865348	-0.234176	-0.377702	-0.445258	0.705776	0.587978	-0.64189	-0.562254	-0.578114	0.632042	-0.429102	-0.344671	0.743142	-0.343449	0.820728	0.685256	-0.356747	0.845148	-0.60317	-0.585141	-0.634329	-0.367074	-0.399466	-0.144751	0.0567498	-0.518486	-0.458823	-0.379146	-0.3819	-0.341423
evm.TU.Hic_asm_16.642	-0.114201	0.581846	0.633871	-0.785501	0.75702	-0.205845	0.248724	-0.651822	-0.546029	-0.587529	0.337994	0.171089	-0.430751	-0.496716	-0.765028	0.821321	0.248309	0.55711	0.511828	-0.774989	0.625717	0.309927	0.586808	-0.683422	-0.655078	0.734467	0.52932	0.482933	-0.582857	0.693821	0.68583	-0.670474	0.675944	-0.745633	-0.578382	0.571913	-0.769263	0.503146	0.435327	0.438091	0.703338	0.634521	0.158458	-0.176009	0.725812	0.740993	0.559562	0.3126	0.320273
evm.TU.Hic_asm_16.551	0.115303	-0.544636	-0.426367	0.816212	-0.463258	0.261712	-0.335607	0.793458	0.757292	0.785368	-0.315876	-0.341622	0.587612	0.293616	0.730964	-0.545756	-0.369997	-0.572877	-0.616122	0.88886	-0.222023	-0.329435	-0.435709	0.745462	0.762813	-0.667513	-0.436316	-0.510087	0.509207	-0.423303	-0.357043	0.607174	-0.356796	0.711023	0.736667	-0.335541	0.801788	-0.506625	-0.491482	-0.536301	-0.378469	-0.398472	-0.173285	-0.0747974	-0.520443	-0.419527	-0.385457	-0.327384	-0.368633
evm.TU.Hic_asm_16.553_evm.TU.Hic_asm_16.554	-0.0981188	0.732714	0.211223	-0.759731	0.435997	-0.146315	0.320623	-0.603617	-0.464299	-0.467734	0.283984	-0.149231	-0.484623	-0.401457	-0.766932	0.631186	0.296977	0.681006	0.615572	-0.611964	0.279147	0.349115	0.555564	-0.550859	-0.622643	0.589397	0.59855	0.567327	-0.52874	0.346577	0.313098	-0.61942	0.254251	-0.588049	-0.501837	0.149526	-0.713568	0.644641	0.574434	0.36855	0.315315	0.48077	0.148409	-0.23939	0.455597	0.500897	0.180521	0.362738	0.29467
evm.TU.Hic_asm_16.1580	-0.192481	-0.537711	-0.502108	0.589117	-0.529996	0.216318	-0.445414	0.899227	0.762177	0.830655	-0.441425	0.286	0.606822	0.405549	0.577558	-0.620679	-0.391055	-0.648933	-0.627843	0.559611	-0.403503	-0.438899	-0.449657	0.460157	0.857	-0.566657	-0.532539	-0.608881	0.504562	-0.527123	-0.457612	0.372957	-0.469786	0.402358	0.608906	-0.45571	0.522821	-0.593151	-0.569369	-0.4101	-0.437692	-0.417057	-0.249802	0.335539	-0.55286	-0.510615	-0.492294	-0.429887	-0.410681
evm.TU.Hic_asm_16.1575	0.543864	-0.444108	-0.423664	0.579869	-0.436098	0.307254	-0.351956	0.244603	0.0942692	0.367939	-0.361873	-0.226523	-0.100322	-0.183229	0.701137	-0.471052	-0.159026	-0.415828	-0.385371	0.635533	-0.337989	-0.359904	-0.349838	0.618148	0.263105	-0.403482	-0.37233	-0.380394	0.822986	-0.43713	-0.366083	0.846574	-0.373336	0.616054	0.358833	-0.412135	0.451663	-0.398147	-0.377591	-0.56297	-0.373662	-0.337542	0.15291	0.292946	-0.431195	-0.382145	-0.412982	-0.353754	-0.108432
evm.TU.Hic_asm_16.787	0.0810444	-0.405731	-0.3195	0.636127	-0.326087	0.465812	-0.210003	0.356781	0.38108	-0.0254517	-0.247886	0.0393904	0.750146	0.565827	0.549066	-0.414965	-0.339411	-0.479421	-0.634016	0.592352	-0.116946	-0.257445	-0.327653	0.527597	0.425901	-0.463367	-0.479922	-0.411702	0.180209	-0.328473	-0.272789	0.419616	-0.274756	0.720588	0.23121	-0.274497	0.773021	-0.481146	-0.415815	-0.419011	-0.285369	-0.29254	-0.26765	-0.0637327	-0.383609	-0.320842	-0.296334	-0.276106	-0.328529
evm.TU.Hic_asm_16.94	-0.0876486	-0.455219	-0.430288	0.730843	-0.417228	0.319631	-0.266396	0.401499	0.419182	0.307292	-0.380701	-0.13906	0.606143	0.63024	0.57853	-0.51728	-0.311634	-0.633314	-0.650931	0.628007	-0.249048	-0.37625	-0.348499	0.509935	0.431241	-0.463648	-0.697294	-0.636711	0.306585	-0.446284	-0.381727	0.396757	-0.393387	0.579033	0.391685	-0.449923	0.839062	-0.620348	-0.607533	-0.615809	-0.393535	-0.336245	-0.192207	0.151146	-0.434589	-0.424826	-0.420392	-0.39288	-0.314336
evm.TU.Hic_asm_16.2012	-0.0682445	-0.322697	-0.293215	0.480909	-0.313182	-0.0170544	-0.245164	0.732609	0.663759	0.902987	-0.219071	-0.240201	0.318484	0.113558	0.389952	-0.354541	-0.222678	-0.362035	-0.350992	0.546275	-0.181106	-0.219801	-0.260496	0.457749	0.64303	-0.417129	-0.227731	-0.34278	0.337544	-0.283069	-0.24595	0.278394	-0.253429	0.239513	0.586876	-0.228648	0.404747	-0.283652	-0.300028	-0.300627	-0.251255	-0.245159	-0.0597053	-0.00913863	-0.343459	-0.284819	-0.269061	-0.208077	-0.225896
evm.TU.Hic_asm_16.1893	0.137331	-0.633722	-0.573159	0.822181	-0.588009	0.258751	-0.437284	0.746788	0.673482	0.829404	-0.450358	-0.288517	0.414603	0.27173	0.82319	-0.706261	-0.333952	-0.650789	-0.584518	0.872734	-0.406426	-0.449992	-0.491421	0.69069	0.732371	-0.707959	-0.544981	-0.607683	0.740483	-0.57668	-0.487219	0.718065	-0.510346	0.740975	0.828704	-0.507191	0.760121	-0.596931	-0.593841	-0.620847	-0.496125	-0.456243	-0.133831	0.175046	-0.648601	-0.584344	-0.536609	-0.442987	-0.359138
evm.TU.Hic_asm_16.457	0.474696	-0.586489	-0.421273	0.902244	-0.46504	0.38	-0.352383	0.426375	0.314483	0.431395	-0.381206	-0.33143	0.307594	0.146977	0.859149	-0.548904	-0.306438	-0.618656	-0.688975	0.890883	-0.244591	-0.400361	-0.441737	0.871514	0.443567	-0.546009	-0.589385	-0.564453	0.702783	-0.449147	-0.37275	0.894346	-0.361004	0.800796	0.407109	-0.390779	0.869561	-0.584895	-0.544645	-0.734011	-0.396703	-0.410536	0.0622487	0.122635	-0.480474	-0.424321	-0.400084	-0.410547	-0.227238
evm.TU.Hic_asm_16.538	0.186067	-0.497498	-0.436778	0.829968	-0.45553	0.413651	-0.307373	0.601739	0.600826	0.42421	-0.336612	-0.3034	0.695358	0.435401	0.703727	-0.519242	-0.329137	-0.551193	-0.680246	0.869953	-0.194455	-0.340306	-0.413039	0.77304	0.615909	-0.613305	-0.487685	-0.483578	0.394029	-0.441233	-0.376552	0.606145	-0.388051	0.810229	0.501193	-0.371963	0.906325	-0.514504	-0.471128	-0.545302	-0.393343	-0.3726	-0.160431	-0.116058	-0.518969	-0.412413	-0.409486	-0.350302	-0.318113
evm.TU.Hic_asm_16.1943	-0.126477	-0.509418	-0.32826	0.507787	-0.381869	-0.0345063	-0.31085	0.474844	0.419586	0.750361	-0.332695	-0.166406	0.0728719	0.193694	0.529461	-0.496257	-0.216459	-0.532958	-0.29944	0.441585	-0.346065	-0.350412	-0.360853	0.263242	0.44542	-0.437427	-0.498484	-0.555967	0.560851	-0.371857	-0.315404	0.375335	-0.306585	0.26347	0.69297	-0.326395	0.40802	-0.499146	-0.540211	-0.461539	-0.321989	-0.333831	-0.0986771	0.369418	-0.372772	-0.409512	-0.316299	-0.344884	-0.255791
evm.TU.Hic_asm_16.339	-0.322384	0.582483	0.442847	-0.646688	0.492316	-0.00493292	0.274182	-0.450007	-0.324323	-0.28068	0.300034	0.101164	-0.348897	-0.428754	-0.637303	0.797212	-0.00859552	0.328461	0.362002	-0.601079	0.364629	0.294124	0.371639	-0.570079	-0.479874	0.571319	0.280083	0.196481	-0.457093	0.48232	0.415779	-0.61436	0.503736	-0.684261	-0.362996	0.297953	-0.649428	0.292363	0.201912	0.156366	0.388667	0.296577	-0.106585	0.0212334	0.735004	0.80495	0.36916	0.303843	0.0447993
evm.TU.Hic_asm_16.100	-0.301215	0.262436	0.116835	-0.656943	0.202151	-0.218871	0.316154	-0.343486	-0.138729	-0.418685	0.400665	0.0428555	-0.391909	-0.153983	-0.490727	0.448052	-0.134535	0.695731	0.738304	-0.590081	-0.0260236	0.415554	0.11196	-0.590884	-0.335148	0.0984874	0.677004	0.585876	-0.567047	0.187021	0.13428	-0.606349	0.174933	-0.430647	-0.158893	0.243475	-0.690859	0.626425	0.602695	0.394634	0.0781478	0.0722016	-0.349914	-0.196787	0.304363	0.332662	0.145533	0.420065	-0.213316
evm.TU.Hic_asm_16.582	-0.118192	0.660504	0.321412	-0.5256	0.272119	-0.460824	0.531234	-0.583115	-0.492808	-0.273972	0.398875	-0.485274	-0.541672	-0.183476	-0.702693	0.446409	0.549857	0.578099	0.625225	-0.490863	0.129049	0.453828	0.394542	-0.389425	-0.641436	0.526245	0.430369	0.515099	-0.574613	0.311737	0.162272	-0.550755	0.174488	-0.62356	-0.503996	0.208422	-0.449148	0.592377	0.555476	0.485548	0.151666	0.254579	0.326101	-0.296605	0.400467	0.304661	0.326928	0.452308	0.49858
evm.TU.Hic_asm_16.1999	-0.287535	-0.521737	-0.375384	0.639693	-0.345977	-0.0607237	-0.223035	0.790595	0.753128	0.922152	-0.209527	-0.104246	0.483503	0.438509	0.581713	-0.570885	-0.467372	-0.57694	-0.476537	0.592173	-0.221897	-0.226769	-0.319279	0.378705	0.743369	-0.577899	-0.481361	-0.574463	0.381824	-0.326087	-0.249389	0.299094	-0.250597	0.383011	0.832467	-0.274755	0.585792	-0.501439	-0.532598	-0.508859	-0.281201	-0.322398	-0.314215	0.0884778	-0.420724	-0.452139	-0.29622	-0.220445	-0.491717
evm.TU.Hic_asm_16.24	0.315558	-0.688661	-0.522256	0.784944	-0.461206	0.288787	-0.423379	0.50456	0.374853	0.410982	-0.413198	0.0245457	0.359807	0.279658	0.87411	-0.739027	-0.385453	-0.618402	-0.624968	0.739682	-0.305442	-0.429029	-0.404135	0.633902	0.554341	-0.616146	-0.558973	-0.55382	0.751408	-0.492079	-0.35577	0.812218	-0.403988	0.809016	0.564522	-0.417322	0.722213	-0.59538	-0.557838	-0.648753	-0.361214	-0.344122	-0.0876504	0.237543	-0.622418	-0.627452	-0.465343	-0.431271	-0.353339
evm.TU.Hic_asm_16.34	0.157898	-0.559047	-0.399992	0.753845	-0.471132	0.167256	-0.298913	0.353723	0.243524	0.445675	-0.386782	-0.162499	0.219207	0.336266	0.691716	-0.589611	-0.2193	-0.629904	-0.56472	0.624309	-0.35686	-0.397583	-0.420097	0.583682	0.361936	-0.449546	-0.678167	-0.617736	0.581283	-0.4658	-0.413412	0.628848	-0.401376	0.513972	0.366538	-0.418638	0.727759	-0.603718	-0.581413	-0.624569	-0.423661	-0.409108	0.0335338	0.333633	-0.453137	-0.500733	-0.385565	-0.410278	-0.191948
evm.TU.Hic_asm_16.443	0.142771	-0.543225	-0.48107	0.703019	-0.490006	0.21905	-0.319484	0.573192	0.541867	0.685076	-0.322669	-0.347627	0.27411	0.182437	0.747212	-0.59467	-0.32506	-0.538262	-0.436682	0.769008	-0.34375	-0.326236	-0.420078	0.562964	0.575618	-0.637817	-0.446564	-0.507854	0.674919	-0.466764	-0.392497	0.660836	-0.397086	0.697885	0.805556	-0.415717	0.640328	-0.494953	-0.505694	-0.573805	-0.419516	-0.41095	-0.170987	0.120097	-0.524803	-0.47344	-0.429587	-0.318184	-0.357185
evm.TU.Hic_asm_16.210	0.0478268	-0.587112	-0.484214	0.90328	-0.524473	0.208767	-0.296943	0.653007	0.573685	0.706875	-0.368783	-0.252349	0.523664	0.477751	0.785456	-0.679835	-0.362159	-0.728576	-0.708642	0.840079	-0.324971	-0.374378	-0.446121	0.715493	0.641695	-0.614635	-0.708723	-0.695103	0.565095	-0.500173	-0.437415	0.641831	-0.431024	0.675239	0.627625	-0.458184	0.907649	-0.666557	-0.651646	-0.691554	-0.46138	-0.454453	-0.125836	0.151778	-0.542919	-0.549381	-0.434571	-0.381352	-0.350909
evm.TU.Hic_asm_16.1867	0.789387	-0.349369	-0.33079	0.62816	-0.340311	0.429003	-0.250582	0.141248	-0.0096122	0.0094195	-0.252352	-0.241144	0.0936519	-0.143609	0.66159	-0.366958	-0.120303	-0.277565	-0.482018	0.700133	-0.154218	-0.251593	-0.279206	0.819385	0.181502	-0.341113	-0.242104	-0.185091	0.602092	-0.333847	-0.276193	0.893019	-0.290414	0.755122	0.00522662	-0.279737	0.587482	-0.26302	-0.181114	-0.471204	-0.286306	-0.256866	0.245881	-0.0194884	-0.387108	-0.303555	-0.311162	-0.259	-0.012684
evm.TU.Hic_asm_16.1081	-0.188753	-0.538421	-0.413533	0.638594	-0.437977	0.0621818	-0.345012	0.601152	0.56608	0.816424	-0.390629	-0.18403	0.305471	0.359392	0.603916	-0.57785	-0.288261	-0.653667	-0.460581	0.580371	-0.343451	-0.400545	-0.383287	0.361862	0.575673	-0.518183	-0.617649	-0.670176	0.559914	-0.436782	-0.365919	0.402447	-0.369728	0.395024	0.781373	-0.414546	0.589339	-0.60981	-0.650384	-0.560044	-0.372961	-0.361977	-0.175729	0.321394	-0.45105	-0.467036	-0.395275	-0.39628	-0.331263
evm.TU.Hic_asm_16.52	0.102998	-0.435827	-0.314136	0.535561	-0.28175	0.0563863	-0.208162	0.153496	0.0280453	0.303144	-0.278544	0.0176407	-0.00429317	0.202907	0.536153	-0.438588	-0.283023	-0.501023	-0.429316	0.361513	-0.253115	-0.290005	-0.244864	0.35796	0.165859	-0.25556	-0.587738	-0.539867	0.495222	-0.316802	-0.244972	0.47899	-0.237209	0.279922	0.198648	-0.329598	0.465184	-0.48864	-0.491298	-0.632396	-0.26616	-0.259662	0.0371962	0.416418	-0.268367	-0.365226	-0.289712	-0.299811	-0.213317
evm.TU.Hic_asm_16.774	0.498895	-0.5341	-0.477126	0.739704	-0.507066	0.388232	-0.384737	0.492685	0.384328	0.498026	-0.368687	-0.302523	0.219749	-0.0181447	0.81777	-0.569038	-0.247978	-0.497203	-0.515931	0.847332	-0.31938	-0.372239	-0.43434	0.761929	0.510959	-0.594558	-0.386999	-0.419062	0.79761	-0.482622	-0.405498	0.89222	-0.415921	0.831499	0.572543	-0.414124	0.658504	-0.461457	-0.42748	-0.563668	-0.417858	-0.403478	0.0114595	0.104132	-0.549777	-0.451839	-0.446051	-0.36609	-0.224758
evm.TU.Hic_asm_16.1352	0.163433	-0.664995	-0.510713	0.906093	-0.507417	0.275354	-0.39371	0.594497	0.480043	0.585756	-0.443032	-0.100581	0.489454	0.429594	0.862664	-0.736673	-0.375953	-0.761379	-0.750893	0.82365	-0.314536	-0.456243	-0.4389	0.708449	0.613647	-0.610166	-0.737997	-0.715356	0.688142	-0.515773	-0.411334	0.750482	-0.43159	0.751774	0.593727	-0.470781	0.889009	-0.717427	-0.693318	-0.733186	-0.42128	-0.408723	-0.0894648	0.247879	-0.591768	-0.604053	-0.46792	-0.463287	-0.344831
evm.TU.Hic_asm_16.1347	-0.217334	-0.73562	-0.474996	0.758925	-0.522387	0.239513	-0.360258	0.642703	0.599523	0.477139	-0.389955	0.220569	0.651522	0.704089	0.763945	-0.730066	-0.509538	-0.760467	-0.664645	0.593863	-0.401695	-0.417601	-0.536233	0.414266	0.684746	-0.678919	-0.748027	-0.731821	0.471647	-0.518087	-0.43474	0.458988	-0.418553	0.626952	0.660005	-0.413818	0.770833	-0.745952	-0.71593	-0.584042	-0.449441	-0.495886	-0.410777	0.347934	-0.557811	-0.599447	-0.431533	-0.428962	-0.547407
evm.TU.Hic_asm_16.308	0.106022	-0.582732	-0.383019	0.781337	-0.388095	0.0945654	-0.282441	0.448435	0.306579	0.57574	-0.335232	-0.0731963	0.239422	0.31436	0.716793	-0.570818	-0.384065	-0.661064	-0.631091	0.622924	-0.269438	-0.357209	-0.36644	0.597871	0.436752	-0.441286	-0.690611	-0.667851	0.568722	-0.395288	-0.315812	0.608678	-0.300338	0.447869	0.390126	-0.363353	0.715568	-0.618244	-0.609075	-0.733421	-0.341905	-0.365335	-0.0086567	0.327003	-0.394674	-0.46151	-0.345866	-0.367988	-0.308089
evm.TU.Hic_asm_16.1435	-0.0614034	0.798972	0.638803	-0.692866	0.722979	-0.63396	0.787988	-0.642297	-0.557744	-0.372654	0.814208	-0.345544	-0.595553	-0.453583	-0.788066	0.723185	0.267661	0.787733	0.716957	-0.632004	0.596002	0.822566	0.689482	-0.517843	-0.699456	0.672422	0.735104	0.739472	-0.774342	0.781858	0.667517	-0.644222	0.705517	-0.717748	-0.541122	0.657968	-0.679221	0.82789	0.77151	0.508275	0.603236	0.521096	0.198056	-0.637012	0.751618	0.628309	0.730344	0.827596	0.320279
evm.TU.Hic_asm_16.143	-0.0586524	-0.599796	-0.336386	0.673794	-0.405382	0.15472	-0.320941	0.668465	0.657708	0.739174	-0.282867	-0.19535	0.414927	0.285022	0.704877	-0.549392	-0.376728	-0.607852	-0.462172	0.684153	-0.255763	-0.318193	-0.440764	0.438876	0.666202	-0.637003	-0.485209	-0.566505	0.565623	-0.357322	-0.289541	0.513034	-0.266629	0.596547	0.885678	-0.267353	0.620696	-0.563642	-0.579713	-0.488791	-0.312805	-0.397623	-0.292141	0.128437	-0.440969	-0.405599	-0.2937	-0.312783	-0.421234
evm.TU.Hic_asm_16.986	-0.0223683	0.399915	0.356029	-0.66791	0.679471	-0.614966	0.417464	-0.507676	-0.444181	-0.587541	0.532043	0.149709	-0.386356	-0.183609	-0.61979	0.389923	0.112488	0.828539	0.656941	-0.69409	0.519005	0.53467	0.642079	-0.575329	-0.501091	0.452858	0.80751	0.794381	-0.706644	0.576028	0.631725	-0.609914	0.511359	-0.534388	-0.513481	0.573782	-0.670383	0.807974	0.793677	0.515103	0.619889	0.665856	0.133221	-0.53515	0.343285	0.205175	0.449592	0.533294	0.157602
evm.TU.Hic_asm_16.62	0.464266	-0.478398	-0.424572	0.832268	-0.437262	0.474701	-0.310565	0.440504	0.37924	0.251752	-0.336408	-0.299997	0.525469	0.250675	0.754744	-0.503156	-0.266913	-0.500924	-0.680166	0.881859	-0.177009	-0.33953	-0.384229	0.866305	0.473378	-0.543901	-0.451488	-0.414656	0.51302	-0.428267	-0.357747	0.788785	-0.373737	0.877931	0.321127	-0.365665	0.878457	-0.472333	-0.407778	-0.575779	-0.372195	-0.345862	4.97742e-05	-0.0889442	-0.506379	-0.402442	-0.399203	-0.350785	-0.210686
evm.TU.Hic_asm_16.1511	0.0898017	-0.576388	-0.412131	0.743638	-0.453598	0.149091	-0.325298	0.449155	0.325113	0.606114	-0.386199	-0.104294	0.207092	0.277623	0.726806	-0.605294	-0.308799	-0.691166	-0.580854	0.630578	-0.34596	-0.401872	-0.406052	0.537612	0.447876	-0.471351	-0.702907	-0.688324	0.669294	-0.448338	-0.378539	0.635362	-0.363024	0.496132	0.518893	-0.424679	0.675068	-0.653155	-0.654117	-0.684601	-0.393985	-0.40501	-0.0359545	0.392765	-0.437522	-0.484395	-0.387261	-0.406284	-0.278816
evm.TU.Hic_asm_16.1563	0.0112081	-0.527102	-0.442846	0.715965	-0.435196	0.0558892	-0.355444	0.625381	0.518643	0.891659	-0.394517	-0.248215	0.22329	0.212207	0.66219	-0.580817	-0.294421	-0.637186	-0.527764	0.67711	-0.313012	-0.399493	-0.35181	0.544713	0.577366	-0.491797	-0.590972	-0.647446	0.648118	-0.440173	-0.358108	0.548883	-0.371259	0.417008	0.678317	-0.428384	0.625268	-0.574325	-0.604577	-0.648611	-0.368616	-0.341633	-0.0201655	0.286935	-0.462956	-0.47252	-0.416816	-0.3941	-0.277703
evm.TU.Hic_asm_16.70	-0.212689	-0.389554	-0.342976	0.335834	-0.342968	-0.0156069	-0.276586	0.421874	0.389635	0.686024	-0.29763	-0.0653724	0.0382548	0.153404	0.424082	-0.459875	-0.201176	-0.463854	-0.193737	0.317428	-0.346672	-0.298446	-0.272627	0.0818026	0.406795	-0.379244	-0.419578	-0.494525	0.542382	-0.346877	-0.287512	0.272133	-0.295383	0.221144	0.732083	-0.351632	0.237069	-0.436029	-0.494277	-0.378506	-0.289479	-0.271794	-0.180078	0.391965	-0.341355	-0.372736	-0.323517	-0.283371	-0.27239
evm.TU.Hic_asm_16.1794	-0.320131	0.661314	0.176948	-0.395788	0.263046	-0.4011	0.82517	-0.331165	-0.267952	-0.0478986	0.743186	-0.236652	-0.364429	-0.107562	-0.417697	0.31531	-0.147114	0.381794	0.434593	-0.331401	0.135033	0.798999	0.408452	-0.377087	-0.365933	0.297943	0.287354	0.300833	-0.452593	0.365698	0.226689	-0.408501	0.331472	-0.35805	-0.109499	0.157221	-0.393994	0.454162	0.390916	0.0735762	0.105313	0.0501252	-0.245879	-0.335311	0.498014	0.34478	0.350974	0.81527	-0.15584
evm.TU.Hic_asm_16.239	0.124385	-0.631333	-0.659381	0.819598	-0.670509	0.485304	-0.420096	0.62279	0.467764	0.53981	-0.481409	0.16333	0.426472	0.348187	0.846206	-0.64243	-0.590296	-0.74885	-0.784147	0.740299	-0.540483	-0.472797	-0.584553	0.733634	0.631856	-0.627527	-0.754927	-0.756718	0.707272	-0.680465	-0.610252	0.737158	-0.566545	0.661896	0.40237	-0.650409	0.745372	-0.726786	-0.681127	-0.841519	-0.640026	-0.618346	-0.229953	0.494315	-0.543685	-0.495812	-0.643137	-0.477214	-0.528951
evm.TU.Hic_asm_16.504	-0.119896	-0.517286	-0.331493	0.523979	-0.369289	0.0857257	-0.28077	0.524844	0.50933	0.669963	-0.265746	-0.122688	0.234894	0.230645	0.603033	-0.518245	-0.322536	-0.549792	-0.335846	0.515229	-0.292699	-0.289218	-0.367242	0.260339	0.529129	-0.531162	-0.466127	-0.538465	0.568425	-0.340192	-0.275056	0.425944	-0.259721	0.460725	0.832262	-0.293136	0.450224	-0.516254	-0.55093	-0.454082	-0.294873	-0.349633	-0.272733	0.250859	-0.386684	-0.391189	-0.289975	-0.279879	-0.38044
evm.TU.Hic_asm_16.220	-0.142859	-0.506114	-0.34176	0.617119	-0.330538	-0.0656132	-0.256299	0.549278	0.449104	0.808221	-0.286381	-0.092276	0.189668	0.28069	0.571481	-0.518042	-0.36235	-0.60337	-0.465387	0.498737	-0.258995	-0.30479	-0.30034	0.375033	0.505299	-0.417139	-0.588204	-0.635105	0.505991	-0.332883	-0.258993	0.38934	-0.250098	0.257177	0.60443	-0.319238	0.52321	-0.546515	-0.582444	-0.610149	-0.281885	-0.306074	-0.100646	0.32385	-0.342486	-0.412767	-0.300559	-0.303332	-0.338842
evm.TU.Hic_asm_16.77	-0.0709813	-0.53199	-0.390447	0.77822	-0.327168	0.255028	-0.306559	0.468895	0.481304	0.428889	-0.369214	-0.1568	0.599053	0.567244	0.653896	-0.535126	-0.389592	-0.67364	-0.676261	0.676506	-0.139989	-0.385498	-0.304924	0.512792	0.495179	-0.492533	-0.693129	-0.674712	0.380444	-0.36727	-0.260866	0.44668	-0.28719	0.606305	0.541573	-0.367542	0.850995	-0.651108	-0.659371	-0.687794	-0.277374	-0.261503	-0.201688	0.115032	-0.423971	-0.421477	-0.364994	-0.398708	-0.370391
evm.TU.Hic_asm_16.313	-0.339083	-0.499267	-0.355772	0.474799	-0.357223	-0.039463	-0.237803	0.640615	0.616273	0.796592	-0.228103	0.0159597	0.311747	0.363513	0.526305	-0.548781	-0.401438	-0.554691	-0.332468	0.423578	-0.310404	-0.244564	-0.333449	0.161113	0.621769	-0.526916	-0.475759	-0.564336	0.455347	-0.336842	-0.271017	0.256265	-0.260822	0.318884	0.857453	-0.297879	0.396462	-0.506358	-0.549857	-0.428872	-0.293682	-0.339462	-0.361378	0.274532	-0.383718	-0.42942	-0.294444	-0.233314	-0.468525
evm.TU.Hic_asm_16.1199	0.59435	-0.416605	-0.374716	0.749865	-0.382289	0.480803	-0.263546	0.290826	0.207114	0.0755927	-0.281812	-0.260792	0.395085	0.132202	0.708956	-0.433737	-0.221616	-0.39866	-0.611007	0.801904	-0.144929	-0.284185	-0.334436	0.84591	0.336557	-0.458564	-0.364048	-0.306735	0.500176	-0.375117	-0.311204	0.815684	-0.324806	0.851305	0.154738	-0.314779	0.782195	-0.380649	-0.302568	-0.527266	-0.326825	-0.30345	0.0748606	-0.0961293	-0.445607	-0.349046	-0.34877	-0.296591	-0.14272
evm.TU.Hic_asm_16.1431	0.44163	-0.603875	-0.477426	0.873448	-0.487309	0.414376	-0.362757	0.404058	0.303961	0.31161	-0.398102	-0.217829	0.3736	0.248576	0.859167	-0.608747	-0.324448	-0.605685	-0.68551	0.850016	-0.280051	-0.40958	-0.441054	0.815535	0.446004	-0.572818	-0.589096	-0.546057	0.676274	-0.491005	-0.401003	0.86854	-0.409644	0.852613	0.391611	-0.429186	0.864038	-0.585	-0.533723	-0.704789	-0.419373	-0.404698	0.000163764	0.136841	-0.54095	-0.495396	-0.447717	-0.420904	-0.264337
evm.TU.Hic_asm_16.1769	0.600484	-0.530488	-0.445694	0.770223	-0.45329	0.483737	-0.326795	0.32837	0.217498	0.0645662	-0.331814	-0.128884	0.383095	0.170762	0.782556	-0.525946	-0.280247	-0.423004	-0.621431	0.788443	-0.241872	-0.337425	-0.413637	0.845323	0.384534	-0.532746	-0.387967	-0.329783	0.566205	-0.456209	-0.377519	0.863363	-0.394334	0.881174	0.167091	-0.356673	0.773011	-0.415809	-0.322837	-0.545094	-0.390176	-0.365078	0.0402656	0.006133	-0.528458	-0.447496	-0.416441	-0.35099	-0.205903
evm.TU.Hic_asm_16.513	0.346203	-0.632215	-0.552693	0.848451	-0.547916	0.443223	-0.464633	0.632145	0.54551	0.580411	-0.458874	-0.215225	0.443497	0.190243	0.889789	-0.660127	-0.364103	-0.64728	-0.669245	0.915855	-0.330056	-0.465611	-0.478552	0.780616	0.655575	-0.680701	-0.541567	-0.579499	0.790103	-0.547309	-0.440864	0.861298	-0.463968	0.891912	0.685363	-0.4853	0.8019	-0.612386	-0.584793	-0.67253	-0.449706	-0.427609	-0.106451	0.147736	-0.622854	-0.522319	-0.524649	-0.462325	-0.346735
evm.TU.Hic_asm_16.1831	0.144254	-0.53766	-0.352963	0.764181	-0.32334	0.42967	-0.295001	0.456165	0.319454	0.130384	-0.318459	0.361096	0.699635	0.511145	0.713677	-0.537533	-0.505497	-0.695722	-0.868952	0.608089	-0.121046	-0.344783	-0.334822	0.628525	0.512029	-0.429405	-0.704199	-0.63213	0.402231	-0.343363	-0.246526	0.594721	-0.240251	0.670551	0.153817	-0.312551	0.806886	-0.676473	-0.603988	-0.652204	-0.258288	-0.312543	-0.187558	0.205597	-0.387624	-0.397872	-0.317956	-0.362924	-0.401476
evm.TU.Hic_asm_16.1948	-0.0769382	-0.496213	-0.380424	0.685375	-0.435421	-0.0141457	-0.238477	0.57053	0.462481	0.820119	-0.299803	-0.194567	0.217336	0.302178	0.607668	-0.560631	-0.295417	-0.622398	-0.494082	0.591331	-0.340108	-0.307796	-0.371461	0.485738	0.522874	-0.461794	-0.613237	-0.633505	0.533794	-0.407363	-0.366336	0.465585	-0.342194	0.336852	0.587218	-0.38053	0.610128	-0.557354	-0.574905	-0.590495	-0.389321	-0.399545	-0.063278	0.296801	-0.397332	-0.454208	-0.340647	-0.307856	-0.287412
evm.TU.Hic_asm_16.497	0.102989	-0.365687	-0.328116	0.633759	-0.321387	0.422954	-0.195884	0.32142	0.379176	0.0399168	-0.247575	-0.170874	0.663643	0.50898	0.525222	-0.391074	-0.270172	-0.431784	-0.557771	0.629604	-0.11218	-0.24925	-0.297307	0.533905	0.37941	-0.457078	-0.435159	-0.379037	0.191359	-0.327521	-0.273617	0.417885	-0.287281	0.714059	0.298528	-0.290333	0.773319	-0.429852	-0.385187	-0.425605	-0.288851	-0.264612	-0.213273	-0.122913	-0.384863	-0.310109	-0.306611	-0.265556	-0.273735
evm.TU.Hic_asm_16.289	0.347019	-0.55141	-0.486674	0.823496	-0.522104	0.493634	-0.360086	0.510888	0.467377	0.332357	-0.383518	-0.234758	0.545682	0.309423	0.810353	-0.596483	-0.302345	-0.580283	-0.658243	0.877993	-0.286978	-0.386917	-0.462799	0.773282	0.556392	-0.637414	-0.513709	-0.494826	0.60725	-0.504251	-0.431716	0.788276	-0.441412	0.922707	0.520012	-0.433536	0.855485	-0.556765	-0.503885	-0.574023	-0.443964	-0.425334	-0.126362	0.0243504	-0.574327	-0.474558	-0.458284	-0.392798	-0.295994
evm.TU.Hic_asm_16.674	-0.155063	-0.47396	-0.359548	0.454887	-0.380565	-0.0405282	-0.33906	0.544727	0.503735	0.831592	-0.345675	-0.190099	0.0908426	0.156059	0.489936	-0.493249	-0.195688	-0.487631	-0.252395	0.443531	-0.343104	-0.354107	-0.330435	0.231633	0.505154	-0.451787	-0.416835	-0.508609	0.562807	-0.380152	-0.313981	0.333778	-0.32779	0.257073	0.777333	-0.342005	0.34888	-0.448457	-0.500177	-0.405979	-0.312727	-0.295078	-0.11411	0.323198	-0.405381	-0.414287	-0.347801	-0.34178	-0.254653
evm.TU.Hic_asm_16.1985	0.00889072	-0.617128	-0.429224	0.737294	-0.514986	0.125778	-0.326705	0.567013	0.511867	0.71666	-0.361252	-0.251168	0.273373	0.317591	0.732688	-0.628588	-0.297323	-0.64024	-0.478713	0.68955	-0.39834	-0.378489	-0.484406	0.51215	0.559772	-0.607776	-0.598527	-0.623381	0.634702	-0.480581	-0.426251	0.58728	-0.405587	0.56075	0.742214	-0.404143	0.678315	-0.599875	-0.606534	-0.574957	-0.446079	-0.466901	-0.149681	0.273441	-0.502734	-0.511908	-0.39627	-0.378979	-0.331724
evm.TU.Hic_asm_16.719	-0.132451	0.712275	0.539798	-0.697776	0.790757	-0.340508	0.442049	-0.542168	-0.530285	-0.399698	0.491844	0.226422	-0.359517	-0.426356	-0.697481	0.635061	0.136084	0.468206	0.378767	-0.679436	0.689629	0.493815	0.777675	-0.620044	-0.556479	0.758058	0.439759	0.414731	-0.511599	0.736082	0.743201	-0.583297	0.705984	-0.661312	-0.500879	0.501232	-0.692925	0.482841	0.403845	0.297769	0.735332	0.69183	0.14592	-0.267808	0.690141	0.602199	0.571425	0.50769	0.241052
evm.TU.Hic_asm_16.1590	0.0879481	-0.672222	-0.483359	0.85367	-0.519712	0.351583	-0.378096	0.720179	0.729285	0.589995	-0.361728	-0.253899	0.651933	0.445796	0.82353	-0.628598	-0.440852	-0.61886	-0.628735	0.882094	-0.293909	-0.383284	-0.524916	0.693965	0.739003	-0.765929	-0.512889	-0.55746	0.525558	-0.494824	-0.410927	0.640885	-0.41035	0.846003	0.779271	-0.37538	0.869947	-0.586155	-0.558893	-0.578405	-0.435811	-0.461756	-0.300693	-0.0069914	-0.591409	-0.499981	-0.440958	-0.388084	-0.467369
evm.TU.Hic_asm_16.641	-0.17793	0.397055	0.58622	-0.731172	0.642594	-0.125933	0.159017	-0.500087	-0.388661	-0.548303	0.295127	0.327486	-0.320945	-0.42113	-0.640506	0.747051	0.102627	0.481481	0.468768	-0.737418	0.507243	0.247534	0.396792	-0.670419	-0.490935	0.557152	0.495588	0.421372	-0.527691	0.602894	0.594199	-0.628115	0.618449	-0.656413	-0.444856	0.563802	-0.741792	0.413123	0.365916	0.437407	0.606552	0.475879	-0.0195931	-0.0899205	0.649365	0.690224	0.508082	0.248962	0.150154
evm.TU.Hic_asm_16.572	0.014996	-0.591912	-0.481829	0.848335	-0.489792	0.16782	-0.381055	0.796388	0.71512	0.909042	-0.401244	-0.265725	0.499381	0.348146	0.736445	-0.605369	-0.395502	-0.672276	-0.666695	0.832754	-0.291747	-0.410744	-0.434619	0.713655	0.746527	-0.62096	-0.591201	-0.655165	0.564504	-0.481407	-0.399783	0.576731	-0.406135	0.566286	0.703176	-0.424513	0.803432	-0.603573	-0.606402	-0.66414	-0.41644	-0.405795	-0.113992	0.129875	-0.530127	-0.485702	-0.451466	-0.410555	-0.373395
evm.TU.Hic_asm_16.541	-0.0622436	0.216955	0.149407	-0.652516	0.471422	-0.389861	0.105932	-0.367504	-0.266114	-0.496094	0.23488	0.221112	-0.335207	-0.180126	-0.514359	0.296518	0.0908239	0.730858	0.632766	-0.628647	0.294838	0.244262	0.441148	-0.580904	-0.347413	0.280059	0.746112	0.676364	-0.497862	0.321773	0.416406	-0.54771	0.269821	-0.428888	-0.303807	0.35523	-0.678236	0.669322	0.64767	0.468204	0.436798	0.551534	0.0422232	-0.300358	0.143264	0.107729	0.17513	0.248625	0.0807607
evm.TU.Hic_asm_16.1600	-0.329142	0.843791	0.130135	-0.685989	0.238093	-0.166466	0.649628	-0.47015	-0.428214	-0.445481	0.517679	0.1769	-0.24239	-0.0560374	-0.69896	0.381154	0.151833	0.481405	0.447839	-0.604334	0.0745374	0.613145	0.486218	-0.559608	-0.473637	0.514812	0.3527	0.42459	-0.565169	0.266185	0.130205	-0.604448	0.158567	-0.482132	-0.506693	0.0226971	-0.603796	0.505217	0.482175	0.383442	0.0924466	0.192826	-0.118334	-0.168097	0.428959	0.335743	0.209579	0.629652	0.108908
evm.TU.Hic_asm_16.235	-0.0901061	0.428264	0.0774604	-0.461846	0.209603	0.195588	-0.119129	-0.329767	-0.209672	-0.0469783	-0.147631	-0.191684	-0.404414	-0.507702	-0.449592	0.561922	0.18078	0.219931	0.27622	-0.307237	0.119463	-0.111857	0.252015	-0.321631	-0.367432	0.413766	0.182866	0.0718267	-0.0584146	0.106687	0.11429	-0.330035	0.093166	-0.450274	-0.161204	-0.0973851	-0.478908	0.166872	0.0592122	-0.014438	0.141324	0.269788	0.133252	0.184529	0.351662	0.527161	-0.0659706	-0.0941997	0.199166
evm.TU.Hic_asm_16.1436	0.702209	-0.378468	-0.350527	0.70405	-0.358155	0.464864	-0.25325	0.222746	0.103421	0.0314828	-0.265061	-0.251436	0.273378	0.00835241	0.684603	-0.395424	-0.174264	-0.338414	-0.56916	0.764062	-0.136225	-0.265612	-0.304114	0.85899	0.264497	-0.397131	-0.305073	-0.243321	0.531483	-0.351609	-0.291516	0.855741	-0.305836	0.810438	0.052026	-0.293452	0.70797	-0.320721	-0.23614	-0.502439	-0.304441	-0.277098	0.168035	-0.0796484	-0.415586	-0.32242	-0.328	-0.276853	-0.0742183
evm.TU.Hic_asm_16.93	-0.0758451	0.516081	0.579709	-0.643883	0.753407	-0.108537	0.213753	-0.570325	-0.479372	-0.576559	0.308881	0.226023	-0.266134	-0.417867	-0.633742	0.746955	0.115925	0.435531	0.329923	-0.643223	0.677855	0.275927	0.583467	-0.563426	-0.559022	0.670763	0.416134	0.37318	-0.522676	0.677395	0.701764	-0.559126	0.683816	-0.590589	-0.533675	0.536369	-0.611151	0.389153	0.327074	0.284855	0.711779	0.630199	0.104104	-0.200973	0.681238	0.70282	0.522482	0.276905	0.220736
evm.TU.Hic_asm_16.360	-0.00185938	0.858573	0.273439	-0.654169	0.604035	-0.228535	0.344149	-0.583327	-0.587701	-0.350821	0.265685	-0.009669	-0.388457	-0.407025	-0.726879	0.481122	0.417009	0.454392	0.343413	-0.543328	0.5239	0.337721	0.843079	-0.490501	-0.604159	0.79986	0.370905	0.395302	-0.356559	0.4912	0.508137	-0.478574	0.379866	-0.55229	-0.54348	0.152004	-0.593805	0.478154	0.391597	0.261747	0.540657	0.72895	0.388747	-0.225248	0.45933	0.401617	0.279504	0.358739	0.484646
evm.TU.Hic_asm_16.1892	-0.0483941	-0.571996	-0.465784	0.655229	-0.483088	0.0811429	-0.385694	0.622843	0.562839	0.841827	-0.410146	-0.229517	0.23082	0.249028	0.664483	-0.615517	-0.274535	-0.60909	-0.43238	0.640671	-0.385446	-0.416286	-0.411817	0.439068	0.59633	-0.566976	-0.543821	-0.611204	0.660136	-0.482034	-0.402184	0.516023	-0.417176	0.468312	0.803384	-0.437865	0.570567	-0.563807	-0.594925	-0.55696	-0.407716	-0.381039	-0.121992	0.304884	-0.516768	-0.51229	-0.44237	-0.408435	-0.313742
evm.TU.Hic_asm_16.261	0.267694	-0.679029	-0.505296	0.79466	-0.501909	0.328392	-0.452922	0.456222	0.305882	0.385767	-0.487439	0.0865735	0.350478	0.323933	0.841713	-0.717209	-0.328851	-0.704101	-0.687804	0.693428	-0.359102	-0.502479	-0.445422	0.628354	0.501216	-0.547815	-0.693696	-0.654418	0.752289	-0.53094	-0.416738	0.785495	-0.444376	0.719908	0.446815	-0.471929	0.745951	-0.688824	-0.647694	-0.674195	-0.410765	-0.389516	-0.0352267	0.388369	-0.588006	-0.603963	-0.484231	-0.509759	-0.289611
evm.TU.Hic_asm_16.61	-0.0518266	-0.598003	-0.53005	0.648665	-0.501634	0.10765	-0.379481	0.545901	0.501249	0.707453	-0.418616	-0.172868	0.226117	0.32534	0.684957	-0.657642	-0.322141	-0.590774	-0.42081	0.60843	-0.426549	-0.417791	-0.413074	0.404518	0.544388	-0.587455	-0.561055	-0.606672	0.646671	-0.525801	-0.430561	0.517486	-0.458133	0.513866	0.763782	-0.486482	0.578367	-0.562564	-0.588211	-0.599319	-0.441162	-0.38637	-0.16796	0.336453	-0.55346	-0.566319	-0.496121	-0.413132	-0.365391
evm.TU.Hic_asm_16.1434	-0.0284627	-0.641874	-0.417092	0.600362	-0.401841	0.353303	-0.341267	0.612054	0.481095	0.1501	-0.299532	0.655697	0.751036	0.594962	0.685879	-0.653372	-0.560781	-0.603722	-0.706732	0.456177	-0.27024	-0.32701	-0.427638	0.415971	0.680546	-0.572598	-0.542353	-0.514293	0.375023	-0.413774	-0.312166	0.465836	-0.318181	0.647172	0.320204	-0.290663	0.600628	-0.596836	-0.506138	-0.413818	-0.311755	-0.375595	-0.394196	0.258793	-0.515133	-0.536658	-0.360181	-0.337131	-0.537115
evm.TU.Hic_asm_16.1825	0.279364	-0.503611	-0.549907	0.839104	-0.540521	0.256587	-0.344949	0.511113	0.39666	0.63989	-0.434397	-0.351003	0.300302	0.254096	0.77648	-0.683049	-0.207787	-0.644008	-0.626437	0.846742	-0.358675	-0.416765	-0.374298	0.745215	0.507472	-0.536663	-0.628971	-0.608079	0.73075	-0.545042	-0.467115	0.777655	-0.50158	0.716097	0.55743	-0.547905	0.81266	-0.58781	-0.577744	-0.687917	-0.474289	-0.38491	0.0630236	0.193571	-0.5894	-0.576457	-0.51256	-0.41637	-0.18952
evm.TU.Hic_asm_16.1671	-0.118243	-0.417067	-0.323663	0.364516	-0.332976	-0.0054975	-0.275777	0.354432	0.325176	0.626326	-0.29074	-0.136644	-0.0304521	0.0997003	0.457171	-0.433583	-0.197937	-0.43788	-0.179385	0.341399	-0.334402	-0.298519	-0.289526	0.130767	0.34487	-0.380469	-0.403532	-0.47107	0.560341	-0.336216	-0.275969	0.332955	-0.276532	0.248734	0.688245	-0.325725	0.258839	-0.418106	-0.471792	-0.411007	-0.284174	-0.278049	-0.135688	0.375668	-0.325029	-0.351671	-0.307807	-0.286984	-0.253212
evm.TU.Hic_asm_16.188	0.626527	-0.506545	-0.407885	0.806782	-0.443904	0.421305	-0.321055	0.302102	0.168523	0.224711	-0.346594	-0.276536	0.236765	0.0559606	0.805339	-0.521049	-0.210019	-0.496435	-0.617529	0.828135	-0.234866	-0.354982	-0.390714	0.859414	0.339123	-0.48113	-0.46802	-0.415198	0.691327	-0.431084	-0.361406	0.929121	-0.366004	0.831721	0.246765	-0.370491	0.778295	-0.472399	-0.407751	-0.61854	-0.37557	-0.362585	0.140202	0.0776795	-0.482663	-0.421349	-0.384516	-0.364433	-0.1282
evm.TU.Hic_asm_16.298	0.121132	-0.647693	-0.488287	0.816959	-0.518289	0.184494	-0.408886	0.649066	0.579724	0.784776	-0.425944	-0.308308	0.333567	0.269206	0.800849	-0.660973	-0.314902	-0.656482	-0.560363	0.811449	-0.35487	-0.440053	-0.4672	0.642058	0.635845	-0.645705	-0.582344	-0.628814	0.706919	-0.507988	-0.419796	0.685968	-0.431497	0.658612	0.775851	-0.436917	0.753353	-0.609132	-0.614761	-0.64117	-0.43231	-0.422298	-0.0913682	0.208341	-0.572651	-0.543397	-0.457957	-0.438335	-0.32502
evm.TU.Hic_asm_16.1432	0.334574	-0.561809	-0.459979	0.89967	-0.488339	0.419637	-0.333771	0.499121	0.445998	0.382162	-0.379144	-0.31028	0.540437	0.357492	0.810148	-0.583722	-0.311139	-0.612524	-0.713484	0.901761	-0.241884	-0.387163	-0.439597	0.835615	0.52697	-0.600383	-0.581556	-0.546297	0.557351	-0.477608	-0.403844	0.774186	-0.410735	0.859137	0.451945	-0.414998	0.940707	-0.580446	-0.53266	-0.655498	-0.42236	-0.404904	-0.0561006	0.0103933	-0.54003	-0.468604	-0.431808	-0.399395	-0.27335
evm.TU.Hic_asm_16.10	-0.174891	-0.580575	-0.416059	0.734984	-0.436753	0.0649497	-0.320466	0.691054	0.647593	0.857043	-0.352024	-0.187445	0.423443	0.422277	0.669692	-0.609482	-0.376232	-0.688303	-0.550176	0.669021	-0.302376	-0.36894	-0.400874	0.463298	0.661511	-0.577359	-0.636501	-0.689945	0.530839	-0.423595	-0.348843	0.443363	-0.3451	0.466908	0.797672	-0.383667	0.694718	-0.631093	-0.659659	-0.608262	-0.367734	-0.385004	-0.214012	0.232165	-0.466683	-0.483619	-0.376669	-0.367498	-0.399277
evm.TU.Hic_asm_16.198	-0.148254	-0.522166	-0.470044	0.625576	-0.386857	0.118249	-0.384418	0.734622	0.738523	0.792796	-0.378281	-0.177517	0.533376	0.405121	0.61155	-0.634521	-0.307495	-0.569174	-0.470308	0.667692	-0.230501	-0.379076	-0.295915	0.384277	0.725742	-0.603004	-0.450645	-0.539585	0.512761	-0.413619	-0.294748	0.397515	-0.366563	0.579477	0.913147	-0.38314	0.615342	-0.51824	-0.55182	-0.460328	-0.289387	-0.23532	-0.247857	0.0693355	-0.569067	-0.533332	-0.4237	-0.367975	-0.372376
evm.TU.Hic_asm_16.718	0.281796	-0.641918	-0.434894	0.943898	-0.484199	0.276411	-0.333755	0.57804	0.485479	0.579054	-0.362711	-0.301926	0.460521	0.334993	0.867147	-0.646141	-0.349745	-0.681975	-0.712964	0.904245	-0.256693	-0.38529	-0.460351	0.819822	0.585293	-0.626141	-0.636835	-0.621086	0.637684	-0.457251	-0.379357	0.797932	-0.373241	0.790911	0.567687	-0.378702	0.930653	-0.631699	-0.598416	-0.700177	-0.404159	-0.429863	-0.0455772	0.085308	-0.537396	-0.515385	-0.39022	-0.395193	-0.30626
evm.TU.Hic_asm_16.1894	0.268489	-0.621736	-0.506135	0.759169	-0.547041	0.351468	-0.412994	0.571751	0.515638	0.588986	-0.404722	-0.2686	0.313833	0.160171	0.83143	-0.623645	-0.323378	-0.584234	-0.517763	0.822841	-0.37954	-0.415324	-0.500766	0.654731	0.592508	-0.676426	-0.484581	-0.531042	0.75936	-0.52572	-0.444036	0.781623	-0.445877	0.801767	0.743091	-0.44413	0.69486	-0.556104	-0.541168	-0.591815	-0.459785	-0.458442	-0.142639	0.177227	-0.578317	-0.496649	-0.476866	-0.410651	-0.341997
evm.TU.Hic_asm_16.539	-0.230185	0.626002	0.424926	-0.530062	0.458369	-0.354957	0.799949	-0.522932	-0.362025	-0.358525	0.811965	-0.291256	-0.439924	-0.261479	-0.53678	0.637746	-0.143744	0.599264	0.595388	-0.470881	0.32347	0.820656	0.387345	-0.450149	-0.542735	0.364771	0.52444	0.506715	-0.679344	0.557727	0.416496	-0.534518	0.554091	-0.462603	-0.290467	0.447028	-0.516711	0.616549	0.56391	0.215302	0.291226	0.140563	-0.250109	-0.479547	0.701791	0.628815	0.541267	0.824074	-0.125003
evm.TU.Hic_asm_16.1541	-0.152057	0.825063	0.125531	-0.54608	0.393269	-0.496737	0.766258	-0.404769	-0.422615	-0.269528	0.663529	-0.0390597	-0.285847	-0.0679562	-0.608304	0.205739	0.160994	0.568368	0.45159	-0.460861	0.279263	0.760083	0.708854	-0.419837	-0.428786	0.499535	0.473978	0.546599	-0.545175	0.397391	0.325823	-0.480792	0.269145	-0.38992	-0.414143	0.148617	-0.489282	0.648524	0.616643	0.33326	0.275026	0.407675	0.0693529	-0.484664	0.329035	0.133589	0.305387	0.779129	0.163928
evm.TU.Hic_asm_16.407	-0.138961	0.233237	0.227413	-0.62258	0.398944	-0.203053	0.236436	-0.394941	-0.186657	-0.567562	0.3729	0.0571587	-0.27656	-0.181286	-0.467208	0.457016	-0.0619762	0.705976	0.661032	-0.549671	0.241278	0.365071	0.262579	-0.56125	-0.35841	0.163866	0.726788	0.642004	-0.571506	0.33986	0.355585	-0.545395	0.328184	-0.317957	-0.186975	0.397529	-0.618464	0.630994	0.609705	0.427014	0.325454	0.31406	-0.231753	-0.365498	0.297195	0.333974	0.251676	0.36628	-0.103595
evm.TU.Hic_asm_16.415	0.0380887	0.329474	0.443762	-0.556778	0.615987	0.0173215	0.00403168	-0.567504	-0.440987	-0.590233	0.108358	0.112197	-0.32858	-0.448696	-0.517549	0.71197	0.106223	0.434902	0.335618	-0.546749	0.534158	0.0724747	0.415383	-0.451434	-0.548293	0.53768	0.408872	0.344378	-0.403047	0.4982	0.553691	-0.444933	0.519643	-0.49727	-0.495399	0.418681	-0.542163	0.348609	0.292042	0.189495	0.57473	0.545116	0.141113	-0.100476	0.543366	0.635717	0.335781	0.0681475	0.203344
evm.TU.Hic_asm_16.585	-0.218598	0.729692	0.547305	-0.694226	0.341354	-0.162425	0.691212	-0.653232	-0.505221	-0.512865	0.654178	-0.20189	-0.522744	-0.380028	-0.714683	0.802482	0.19029	0.577723	0.649527	-0.625766	0.174736	0.66463	0.243436	-0.530185	-0.677234	0.518623	0.478697	0.506135	-0.668853	0.488787	0.25639	-0.606255	0.448764	-0.633742	-0.529299	0.401789	-0.656396	0.561825	0.535605	0.474127	0.181901	0.0285301	-0.110331	-0.228984	0.781871	0.778382	0.545375	0.665351	0.16307
evm.TU.Hic_asm_16.1875	0.298464	-0.605757	-0.467725	0.835633	-0.447512	0.385799	-0.295857	0.390953	0.30076	0.141985	-0.338943	0.00999153	0.537585	0.474019	0.802546	-0.63569	-0.405286	-0.592227	-0.719794	0.737131	-0.254684	-0.350834	-0.412387	0.721976	0.45352	-0.562012	-0.609788	-0.530126	0.492481	-0.464506	-0.371273	0.727841	-0.384997	0.819873	0.276243	-0.390612	0.873794	-0.580248	-0.507928	-0.652745	-0.39211	-0.383056	-0.115222	0.113765	-0.53443	-0.535265	-0.41699	-0.369552	-0.347653
evm.TU.Hic_asm_16.1479	0.116307	-0.662423	-0.541135	0.85549	-0.54108	0.473449	-0.378765	0.56	0.525839	0.271629	-0.418323	0.0307572	0.718091	0.599556	0.826954	-0.681723	-0.465155	-0.680579	-0.756595	0.789396	-0.33396	-0.427903	-0.507536	0.680569	0.622129	-0.684094	-0.664397	-0.622354	0.49784	-0.553958	-0.460026	0.660462	-0.469784	0.874623	0.492742	-0.469901	0.91681	-0.67266	-0.612377	-0.645918	-0.475257	-0.461998	-0.287935	0.14477	-0.607203	-0.560397	-0.505309	-0.442527	-0.460545
evm.TU.Hic_asm_16.705	0.662327	-0.396457	-0.36247	0.712722	-0.370974	0.476923	-0.260399	0.238452	0.136858	0.039394	-0.273083	-0.254768	0.307014	0.047746	0.698996	-0.414636	-0.189473	-0.360839	-0.571622	0.774296	-0.14757	-0.274472	-0.31922	0.838334	0.286015	-0.426118	-0.325244	-0.266424	0.534931	-0.363704	-0.301357	0.846671	-0.315462	0.836704	0.110607	-0.305013	0.725374	-0.345371	-0.264979	-0.508299	-0.315222	-0.290178	0.122818	-0.076405	-0.430531	-0.335446	-0.338291	-0.285371	-0.103365
evm.TU.Hic_asm_16.1481	0.606571	-0.442687	-0.428561	0.743427	-0.440025	0.516028	-0.309372	0.318943	0.223825	0.143578	-0.323041	-0.247851	0.335145	0.0678332	0.757904	-0.474763	-0.234462	-0.433879	-0.5965	0.82162	-0.217711	-0.321698	-0.37365	0.832744	0.367178	-0.497571	-0.382665	-0.34439	0.621857	-0.430388	-0.362585	0.87714	-0.373417	0.885005	0.251732	-0.377593	0.743485	-0.416627	-0.34678	-0.556904	-0.37705	-0.349163	0.0517739	-0.00895959	-0.482598	-0.375201	-0.404468	-0.328172	-0.169516
evm.TU.Hic_asm_16.60	-0.164879	-0.638872	-0.55175	0.70701	-0.578823	0.10622	-0.429304	0.795772	0.739491	0.922988	-0.455575	-0.135777	0.41932	0.416217	0.687274	-0.695143	-0.346279	-0.652861	-0.505377	0.680826	-0.466974	-0.455982	-0.496987	0.479437	0.759899	-0.672097	-0.573926	-0.649186	0.6027	-0.577632	-0.499288	0.462996	-0.51655	0.494207	0.847333	-0.49815	0.640813	-0.603767	-0.618195	-0.538554	-0.500788	-0.458417	-0.220853	0.301631	-0.613694	-0.596132	-0.526777	-0.449751	-0.405647
evm.TU.Hic_asm_16.424	-0.110972	-0.445189	-0.27272	0.371975	-0.28037	0.063303	-0.299237	0.532955	0.498331	0.673902	-0.237239	-0.00481755	0.17288	0.077993	0.507609	-0.434944	-0.296144	-0.458564	-0.252771	0.405755	-0.224916	-0.262343	-0.287225	0.157214	0.529317	-0.454528	-0.326341	-0.439262	0.561755	-0.259996	-0.184322	0.359877	-0.18347	0.364879	0.814005	-0.219748	0.26126	-0.42474	-0.465951	-0.34041	-0.191665	-0.253484	-0.257007	0.245023	-0.330182	-0.314663	-0.238441	-0.244738	-0.34873
evm.TU.Hic_asm_16.26	-0.0334876	-0.616555	-0.53203	0.826148	-0.539951	0.149344	-0.417583	0.788352	0.702096	0.912575	-0.457611	-0.214199	0.477633	0.400251	0.735786	-0.680392	-0.347743	-0.699151	-0.64252	0.794381	-0.36876	-0.459549	-0.451448	0.649154	0.746184	-0.631539	-0.632347	-0.684311	0.609868	-0.542643	-0.456391	0.563581	-0.478417	0.557149	0.739905	-0.487885	0.780689	-0.636113	-0.641505	-0.640082	-0.460894	-0.418261	-0.113258	0.221143	-0.593443	-0.57054	-0.505581	-0.457994	-0.353506
evm.TU.Hic_asm_16.629	-0.0445711	-0.444123	-0.239942	0.413167	-0.304526	0.0691865	-0.238024	0.507745	0.507661	0.644075	-0.17409	-0.184762	0.161973	0.0620855	0.527255	-0.401526	-0.270078	-0.403743	-0.20582	0.476736	-0.228604	-0.203206	-0.33692	0.230192	0.503925	-0.504418	-0.266235	-0.372051	0.520226	-0.249969	-0.203048	0.39751	-0.177713	0.432051	0.827492	-0.175956	0.318813	-0.368801	-0.40042	-0.307254	-0.224927	-0.310729	-0.259423	0.12347	-0.318597	-0.283859	-0.198574	-0.188951	-0.334667
evm.TU.Hic_asm_16.491	0.602384	-0.485763	-0.401713	0.753969	-0.420758	0.441829	-0.301301	0.285461	0.185774	0.172117	-0.310512	-0.274592	0.251233	0.0510972	0.783316	-0.493777	-0.233228	-0.447884	-0.563255	0.803497	-0.217167	-0.318561	-0.375722	0.80067	0.334139	-0.497195	-0.40486	-0.365786	0.657897	-0.408384	-0.336145	0.892816	-0.342428	0.857885	0.292858	-0.347243	0.73339	-0.430808	-0.370259	-0.580576	-0.354938	-0.346995	0.0690518	0.0290144	-0.46969	-0.393113	-0.371264	-0.325832	-0.168014
evm.TU.Hic_asm_16.552	-0.000423919	-0.642268	-0.439544	0.87955	-0.472367	0.194228	-0.274969	0.612672	0.486731	0.602156	-0.32755	0.032206	0.518226	0.5165	0.811857	-0.684477	-0.495622	-0.784149	-0.76593	0.726218	-0.306616	-0.350414	-0.447616	0.640114	0.619051	-0.578355	-0.786494	-0.756654	0.557653	-0.451449	-0.37864	0.629053	-0.34845	0.616279	0.527283	-0.404588	0.856675	-0.730941	-0.704384	-0.743999	-0.411219	-0.465338	-0.197128	0.28355	-0.474972	-0.533834	-0.377799	-0.361252	-0.449068
evm.TU.Hic_asm_16.1593	0.0482767	-0.626761	-0.279505	0.837389	-0.328087	0.154201	-0.199426	0.440206	0.372076	0.406149	-0.225487	-0.0722795	0.460424	0.480551	0.757772	-0.5457	-0.470323	-0.681861	-0.675441	0.664345	-0.160769	-0.272086	-0.397949	0.586443	0.464199	-0.516932	-0.698752	-0.656135	0.42487	-0.300584	-0.232177	0.576593	-0.187187	0.591246	0.447438	-0.228125	0.841541	-0.647449	-0.62265	-0.69377	-0.276652	-0.38627	-0.184614	0.154366	-0.346652	-0.408205	-0.220881	-0.29115	-0.410894
evm.TU.Hic_asm_16.1596	-0.137508	0.775959	0.422101	-0.621135	0.66279	-0.483366	0.619754	-0.59128	-0.531474	-0.186661	0.599926	-0.247574	-0.597352	-0.459921	-0.647524	0.570851	0.150823	0.521713	0.539924	-0.54564	0.531852	0.631743	0.749957	-0.559245	-0.630116	0.665896	0.44984	0.424388	-0.445378	0.647196	0.609331	-0.514693	0.598831	-0.616454	-0.297142	0.373957	-0.63438	0.563717	0.449112	0.177161	0.555458	0.555848	0.144239	-0.343694	0.659315	0.537765	0.507388	0.650861	0.21195
evm.TU.Hic_asm_16.1460	-0.0733406	-0.718673	-0.449517	0.855349	-0.457065	0.229311	-0.330822	0.666344	0.544997	0.547019	-0.348821	0.230553	0.615048	0.587481	0.825558	-0.693518	-0.604836	-0.798317	-0.798914	0.670813	-0.301195	-0.382726	-0.477762	0.584117	0.686024	-0.618262	-0.78622	-0.772443	0.519668	-0.454827	-0.358668	0.577865	-0.331752	0.613824	0.529156	-0.379774	0.828593	-0.760407	-0.724989	-0.739304	-0.388285	-0.463555	-0.303642	0.325898	-0.488123	-0.540968	-0.391156	-0.395288	-0.554855
evm.TU.Hic_asm_16.1950	-0.108542	-0.527427	-0.35686	0.587251	-0.397678	-0.00690027	-0.311979	0.649757	0.605767	0.896437	-0.300077	-0.252194	0.211934	0.191621	0.592712	-0.518852	-0.294763	-0.540075	-0.356176	0.585678	-0.305061	-0.318965	-0.378075	0.378376	0.605669	-0.539815	-0.442875	-0.540569	0.563946	-0.370082	-0.307569	0.421951	-0.300147	0.374782	0.831347	-0.308988	0.487897	-0.484783	-0.524129	-0.475834	-0.324064	-0.352509	-0.162139	0.214121	-0.416864	-0.411735	-0.323605	-0.309143	-0.333483
evm.TU.Hic_asm_16.1595	0.0219736	-0.650959	-0.503006	0.869201	-0.475738	0.150085	-0.395211	0.678784	0.592585	0.79569	-0.435504	-0.204527	0.439759	0.410001	0.784673	-0.671803	-0.405438	-0.720317	-0.678622	0.790219	-0.304466	-0.448563	-0.418381	0.658445	0.656821	-0.603609	-0.687331	-0.716856	0.616017	-0.4947	-0.388398	0.613463	-0.4093	0.588346	0.67899	-0.452073	0.828141	-0.667293	-0.674268	-0.742722	-0.404111	-0.38229	-0.101208	0.231592	-0.550053	-0.555066	-0.467314	-0.452706	-0.378231
evm.TU.Hic_asm_16.1628	0.379798	-0.498697	-0.410268	0.796197	-0.449865	0.298497	-0.295135	0.285778	0.162243	0.318326	-0.381489	-0.235845	0.235192	0.232481	0.742508	-0.575038	-0.181238	-0.604948	-0.623232	0.730039	-0.283662	-0.384773	-0.366869	0.712793	0.313673	-0.426941	-0.639975	-0.561823	0.648418	-0.448031	-0.385323	0.782608	-0.389997	0.6787	0.293429	-0.429183	0.788927	-0.576745	-0.540238	-0.65618	-0.394565	-0.361908	0.113815	0.226981	-0.464983	-0.475799	-0.390503	-0.396297	-0.126009
evm.TU.Hic_asm_16.1783	0.548968	-0.55478	-0.533787	0.874102	-0.457563	0.371691	-0.396676	0.516773	0.404122	0.455392	-0.403642	-0.344932	0.386164	0.141293	0.849596	-0.633919	-0.277015	-0.513227	-0.660447	0.944123	-0.212874	-0.399824	-0.348049	0.902989	0.535174	-0.590121	-0.434495	-0.435072	0.709082	-0.483735	-0.362337	0.908339	-0.427114	0.902827	0.466625	-0.432151	0.848558	-0.46969	-0.425532	-0.665434	-0.370589	-0.295608	0.0927819	-0.0330507	-0.622281	-0.541454	-0.487784	-0.402275	-0.210705
evm.TU.Hic_asm_16.1421	-0.269621	0.696146	0.529712	-0.807206	0.656039	-0.423531	0.662358	-0.594608	-0.510524	-0.532621	0.717663	0.192352	-0.457224	-0.328513	-0.748641	0.678697	0.0174326	0.67221	0.640318	-0.7978	0.466415	0.722277	0.589647	-0.726213	-0.602221	0.606838	0.61906	0.601592	-0.723675	0.678665	0.596353	-0.71922	0.649583	-0.702749	-0.509814	0.548874	-0.812427	0.669605	0.621547	0.453452	0.537271	0.431399	-0.110355	-0.332413	0.728721	0.621507	0.604907	0.730677	0.0533225
evm.TU.Hic_asm_16.1586	0.126835	-0.632126	-0.610146	0.854173	-0.596609	0.302468	-0.402229	0.59868	0.458577	0.561594	-0.483969	0.0172974	0.484394	0.476427	0.840316	-0.814224	-0.346823	-0.764122	-0.738418	0.774866	-0.435283	-0.474443	-0.451831	0.662233	0.624339	-0.611973	-0.758449	-0.717683	0.72355	-0.613703	-0.51637	0.7381	-0.549445	0.748736	0.56319	-0.587368	0.835983	-0.721611	-0.688374	-0.697861	-0.516263	-0.44991	-0.104662	0.34591	-0.665119	-0.691454	-0.56396	-0.477754	-0.340331
evm.TU.Hic_asm_16.1293	0.388934	-0.628327	-0.547903	0.901685	-0.555357	0.49836	-0.383299	0.557434	0.469019	0.294072	-0.40623	-0.110441	0.611379	0.392018	0.866866	-0.653084	-0.397311	-0.595421	-0.758617	0.899906	-0.313823	-0.409939	-0.499376	0.878765	0.600898	-0.670907	-0.549303	-0.511551	0.579149	-0.556573	-0.468653	0.827277	-0.483727	0.93669	0.385141	-0.458067	0.927797	-0.573191	-0.492657	-0.643052	-0.483883	-0.455334	-0.110322	0.0441231	-0.626883	-0.544649	-0.511323	-0.422699	-0.351698
[truncated: 4,279 more rows]
[truncated: 124 more columns]

## Sheet: Sheet4
Supplementary Data 4. Functional annotation of genes related to synthesis of nootkatone
Geneid nootkatone
ID	GO	NR	Swissprot	KEGG	IPRSCAN	Pfam
[truncated: 30 more rows]

## Sheet: Sheet5
Supplementary Data 5. Functional annotation of genes related to synthesis of kaempferol
Geneid kaempferol
[truncated: 31 more rows]

## Sheet: Sheet6
Supplementary Data 6. GO analysis result of differently expressed genes between four regions.
[truncated: 27 more rows]
